# Supplementary material for: An occurence records database of Irregular Echinoids (Echinodermata: Echinoidea) in Mexico
Source: Biodivers Data J. 2016 Jul 7;(4):e7729. doi: 10.3897/BDJ.4.e7729 (PMC5018108; doi:10.3897/BDJ.4.e7729)
Supplement: Supplementary material 1 — Occurence of Irregular Echinoids in mexican waters [file biodiversity_data_journal-4-e7729-s001.xlsx]

## Sheet: data_scheme
DateLastModified	InstitutionCode	CollectionCode	CatalogNumber	RecordURL	ScientificName	BasisOfRecord	Source	Citation	Kingdom	Phylum	Class	Order	Family	Genus	Subgenus	Species	Subspecies	ScientificNameAuthor	IdentifiedBy	YearIdentified	MonthIdentified	DayIdentified	TypeStatus	CollectorNumber	FieldNumber	Collector	YearCollected	StartYearCollected	EndYearCollected	MonthCollected	StartMonthCollected	EndMonthCollected	DayCollected	StartDayCollected	EndDayCollected	JulianDay	StartJulianDay	EndJulianDay	TimeOfDay	StartTimeofDay	EndTimeofDay	TimeZone	ContinentOcean	Country	StateProvince	County	Locality	Longitude	StartLongitude
	MCZ		MCZ 2951		Brisaster latifrons	PreservedSpecimen			Animalia	Echinodermata	Echinoidea	Spatangoida	Schizasteridae	Brisaster		latifrons		A Agassiz, 1898																									Gulf of California	Mexico				-117.333
	NMNH		NMNH 21073		Brisaster latifrons	PreservedSpecimen			Animalia	Echinodermata	Echinoidea	Spatangoida	Schizasteridae	Brisaster		latifrons		A Agassiz, 1898																									Gulf of California	Mexico				-117.333
	NMNH		NMNH 26948		Brisaster latifrons	PreservedSpecimen			Animalia	Echinodermata	Echinoidea	Spatangoida	Schizasteridae	Brisaster		latifrons		A Agassiz, 1898																									Gulf of California	Mexico				-117.333
	ICML-UNAM		ICML-UNAM 4.27.1		Clypeaster rotundus	PreservedSpecimen			Animalia	Echinodermata	Echinoidea	Clypeasteroida	Clypeasteridae	Clypeaster		rotundus		A Agassiz, 1863																									Gulf of California	Mexico				-117.271
	NMNH		NMNH 21074		Brisaster latifrons	PreservedSpecimen			Animalia	Echinodermata	Echinoidea	Spatangoida	Schizasteridae	Brisaster		latifrons		A Agassiz, 1898																									Gulf of California	Mexico				-117.271
	ICML-UNAM		ICML-UNAM 4.27.13		Clypeaster europacificus	PreservedSpecimen			Animalia	Echinodermata	Echinoidea	Clypeasteroida	Clypeasteridae	Clypeaster		europacificus		H L Clark, 1914																									Gulf of California	Mexico				-117.25
	ICML-UNAM		ICML-UNAM 4.27.24		Clypeaster europacificus	PreservedSpecimen			Animalia	Echinodermata	Echinoidea	Clypeasteroida	Clypeasteridae	Clypeaster		europacificus		H L Clark, 1914																									Gulf of California	Mexico				-117.25
	ICML-UNAM		ICML-UNAM 4.27.38		Clypeaster europacificus	PreservedSpecimen			Animalia	Echinodermata	Echinoidea	Clypeasteroida	Clypeasteridae	Clypeaster		europacificus		H L Clark, 1914																									Gulf of California	Mexico				-117.25
	ICML-UNAM		ICML-UNAM 4.27.42		Clypeaster europacificus	PreservedSpecimen			Animalia	Echinodermata	Echinoidea	Clypeasteroida	Clypeasteridae	Clypeaster		europacificus		H L Clark, 1914																									Gulf of California	Mexico				-117.25
	ICML-UNAM		ICML-UNAM 4.27.32		Clypeaster europacificus	PreservedSpecimen			Animalia	Echinodermata	Echinoidea	Clypeasteroida	Clypeasteridae	Clypeaster		europacificus		H L Clark, 1914																									Gulf of California	Mexico				-117.15
	ICML-UNAM		ICML-UNAM 4.103.37		Encope aberrans	PreservedSpecimen			Animalia	Echinodermata	Echinoidea	Clypeasteroida	Mellitidae	Encope		aberrans		Martens, 1867																									Caribbean Sea	Mexico				-116.737
	ICML-UNAM		ICML-UNAM 4.103.37/2		Encope aberrans	PreservedSpecimen			Animalia	Echinodermata	Echinoidea	Clypeasteroida	Mellitidae	Encope		aberrans		Martens, 1867																									Caribbean Sea	Mexico				-116.737
	ICML-UNAM		ICML-UNAM 4.55.11		Brissopsis pacifica	PreservedSpecimen			Animalia	Echinodermata	Echinoidea	Spatangoida	Brissidae	Brissopsis		pacifica		A Agassiz, 1898																									Pacific Ocean	Mexico				-116.737
	MCZ		MCZ 4008		Brissopsis pacifica	PreservedSpecimen			Animalia	Echinodermata	Echinoidea	Spatangoida	Brissidae	Brissopsis		pacifica		A Agassiz, 1898																									Pacific Ocean	Mexico				-116.737
	NMNH		NMNH 929		Rhyncholampas pacificus	PreservedSpecimen			Animalia	Echinodermata	Echinoidea	Cassiduloida	Cassidulidae	Rhyncholampas		pacificus		A Agassiz, 1863																									Pacific Ocean	Mexico				-116.737
	ICML-UNAM		ICML-UNAM 4.27.30		Clypeaster europacificus	PreservedSpecimen			Animalia	Echinodermata	Echinoidea	Clypeasteroida	Clypeasteridae	Clypeaster		europacificus		H L Clark, 1914																									Gulf of California	Mexico				-116.717
	ICML-UNAM		ICML-UNAM 4.27.37		Clypeaster europacificus	PreservedSpecimen			Animalia	Echinodermata	Echinoidea	Clypeasteroida	Clypeasteridae	Clypeaster		europacificus		H L Clark, 1914																									Gulf of California	Mexico				-116.717
	NMNH		NMNH 10773		Clypeaster europacificus	PreservedSpecimen			Animalia	Echinodermata	Echinoidea	Clypeasteroida	Clypeasteridae	Clypeaster		europacificus		H L Clark, 1914																									Gulf of California	Mexico				-116.717
	NMNH		NMNH 19413		Dendraster vizcainoensis	PreservedSpecimen			Animalia	Echinodermata	Echinoidea	Clypeasteroida	Dendrasteridae	Dendraster		vizcainoensis		Grant & Hertlein, 1938																										Mexico				-116.717
	NMNH		NMNH 10774		Clypeaster europacificus	PreservedSpecimen			Animalia	Echinodermata	Echinoidea	Clypeasteroida	Clypeasteridae	Clypeaster		europacificus		H L Clark, 1914																									Gulf of California	Mexico				-116.633
	MCZ		MCZ 3824		Agassizia scrobiculata	PreservedSpecimen			Animalia	Echinodermata	Echinoidea	Spatangoida	Prenasteridae	Agassizia		scrobiculata		Valenciennes, 1846																									Gulf of California	Mexico				-116.583
	NMNH		NMNH 31638		Urechinus reticulatus	PreservedSpecimen			Animalia	Echinodermata	Echinoidea	Holasteroida	Urechinidae	Urechinus		reticulatus		H L Clark, 1913																									Pacific Ocean	Mexico				-116.233
	MCZ		MCZ 7356		Clypeaster europacificus	PreservedSpecimen			Animalia	Echinodermata	Echinoidea	Clypeasteroida	Clypeasteridae	Clypeaster		europacificus		H L Clark, 1914																									Gulf of California	Mexico				-115.917
	MCZ		MCZ 7356		Clypeaster europacificus	PreservedSpecimen			Animalia	Echinodermata	Echinoidea	Clypeasteroida	Clypeasteridae	Clypeaster		europacificus		H L Clark, 1914																									Gulf of California	Mexico				-115.917
	NMNH		NMNH 33182		Clypeaster europacificus	PreservedSpecimen			Animalia	Echinodermata	Echinoidea	Clypeasteroida	Clypeasteridae	Clypeaster		europacificus		H L Clark, 1914																									Gulf of California	Mexico				-115.917
	NMNH		NMNH 34223		Clypeaster europacificus	PreservedSpecimen			Animalia	Echinodermata	Echinoidea	Clypeasteroida	Clypeasteridae	Clypeaster		europacificus		H L Clark, 1914																									Gulf of California	Mexico				-115.917
	NMNH		NMNH 34224		Clypeaster europacificus	PreservedSpecimen			Animalia	Echinodermata	Echinoidea	Clypeasteroida	Clypeasteridae	Clypeaster		europacificus		H L Clark, 1914																									Gulf of California	Mexico				-115.917
	ICML-UNAM		ICML-UNAM 4.51.11		Agassizia scrobiculata	PreservedSpecimen			Animalia	Echinodermata	Echinoidea	Spatangoida	Prenasteridae	Agassizia		scrobiculata		Valenciennes, 1846																									Gulf of California	Mexico				-115.783
	ICML-UNAM		ICML-UNAM 4.51.7		Agassizia scrobiculata	PreservedSpecimen			Animalia	Echinodermata	Echinoidea	Spatangoida	Prenasteridae	Agassizia		scrobiculata		Valenciennes, 1846																									Gulf of California	Mexico				-115.783
	ICML-UNAM		ICML-UNAM 4.27.29		Clypeaster europacificus	PreservedSpecimen			Animalia	Echinodermata	Echinoidea	Clypeasteroida	Clypeasteridae	Clypeaster		europacificus		H L Clark, 1914																									Gulf of California	Mexico				-115.55
	NMNH		NMNH E0028052		Agassizia scrobiculata	PreservedSpecimen			Animalia	Echinodermata	Echinoidea	Spatangoida	Prenasteridae	Agassizia		scrobiculata		Valenciennes, 1846																									Gulf of California	Mexico				-115.55
	MCZ		MCZ 6058		Agassizia scrobiculata	PreservedSpecimen			Animalia	Echinodermata	Echinoidea	Spatangoida	Prenasteridae	Agassizia		scrobiculata		Valenciennes, 1846																									Gulf of California	Mexico				-115.167
	MCZ		MCZ Ex. 2542		Agassizia scrobiculata	PreservedSpecimen			Animalia	Echinodermata	Echinoidea	Spatangoida	Prenasteridae	Agassizia		scrobiculata		Valenciennes, 1846																									Pacific Ocean	Mexico				-115.167
	NMNH		NMNH 00033217		Agassizia scrobiculata	PreservedSpecimen			Animalia	Echinodermata	Echinoidea	Spatangoida	Prenasteridae	Agassizia		scrobiculata		Valenciennes, 1846																									Gulf of California	Mexico				-115.167
	NMNH		NMNH E0037460		Agassizia scrobiculata	PreservedSpecimen			Animalia	Echinodermata	Echinoidea	Spatangoida	Prenasteridae	Agassizia		scrobiculata		Valenciennes, 1846																									Gulf of California	Mexico				-115.167
	MCZ		MCZ 7494		Dendraster excentricus	PreservedSpecimen			Animalia	Echinodermata	Echinoidea	Clypeasteroida	Dendrasteridae	Dendraster		excentricus		Escholtz, 1829																									Pacific Ocean	Mexico				-114.883
	ICML-UNAM		ICML-UNAM 4.27.44		Clypeaster europacificus	PreservedSpecimen			Animalia	Echinodermata	Echinoidea	Clypeasteroida	Clypeasteridae	Clypeaster		europacificus		H L Clark, 1914																									Gulf of California	Mexico				-114.817
	ICML-UNAM		ICML-UNAM 4.27.48		Clypeaster europacificus	PreservedSpecimen			Animalia	Echinodermata	Echinoidea	Clypeasteroida	Clypeasteridae	Clypeaster		europacificus		H L Clark, 1914																									Gulf of California	Mexico				-114.8
	ICML-UNAM		ICML-UNAM 4.27.6		Clypeaster europacificus	PreservedSpecimen			Animalia	Echinodermata	Echinoidea	Clypeasteroida	Clypeasteridae	Clypeaster		europacificus		H L Clark, 1914																									Gulf of California	Mexico				-114.8
	MCZ		MCZ 7646		Clypeaster europacificus	PreservedSpecimen			Animalia	Echinodermata	Echinoidea	Clypeasteroida	Clypeasteridae	Clypeaster		europacificus		H L Clark, 1914																									Pacific Ocean	Mexico				-114.8
	NMNH		NMNH 34221		Clypeaster europacificus	PreservedSpecimen			Animalia	Echinodermata	Echinoidea	Clypeasteroida	Clypeasteridae	Clypeaster		europacificus		H L Clark, 1914																									Pacific Ocean	Mexico				-114.8
	ICML-UNAM		ICML-UNAM 4.55.4		Brissopsis pacifica	PreservedSpecimen			Animalia	Echinodermata	Echinoidea	Spatangoida	Brissidae	Brissopsis		pacifica		A Agassiz, 1898																									Gulf of California	Mexico				-114.742
	NMNH		NMNH 34222		Clypeaster europacificus	PreservedSpecimen			Animalia	Echinodermata	Echinoidea	Clypeasteroida	Clypeasteridae	Clypeaster		europacificus		H L Clark, 1914																									Gulf of California	Mexico				-114.701
	ICML-UNAM		ICML-UNAM 4.27.22		Clypeaster europacificus	PreservedSpecimen			Animalia	Echinodermata	Echinoidea	Clypeasteroida	Clypeasteridae	Clypeaster		europacificus		H L Clark, 1914																									Gulf of California	Mexico				-114.633
	ICML-UNAM		ICML-UNAM 4.139.17		Brissopsis atlantica	PreservedSpecimen			Animalia	Echinodermata	Echinoidea	Spatangoida	Brissidae	Brissopsis		atlantica		Mortensen, 1907																									Gulf of Mexico	Mexico				-114.6
	ICML-UNAM		ICML-UNAM 4.139.7		Brissopsis atlantica	PreservedSpecimen			Animalia	Echinodermata	Echinoidea	Spatangoida	Brissidae	Brissopsis		atlantica		Mortensen, 1907																									Gulf of Mexico	Mexico				-114.6
	ICML-UNAM		ICML-UNAM 4.55.3		Brissopsis pacifica	PreservedSpecimen			Animalia	Echinodermata	Echinoidea	Spatangoida	Brissidae	Brissopsis		pacifica		A Agassiz, 1898																									Gulf of California	Mexico				-114.553
	MCZ		MCZ 7358		Clypeaster europacificus	PreservedSpecimen			Animalia	Echinodermata	Echinoidea	Clypeasteroida	Clypeasteridae	Clypeaster		europacificus		H L Clark, 1914																									Gulf of California	Mexico				-114.483
	NMNH		NMNH E0028053		Agassizia scrobiculata	PreservedSpecimen			Animalia	Echinodermata	Echinoidea	Spatangoida	Prenasteridae	Agassizia		scrobiculata		Valenciennes, 1846																									Gulf of California	Mexico				-114.471
	MCZ		MCZ 4382		Lovenia cordiformis	PreservedSpecimen			Animalia	Echinodermata	Echinoidea	Spatangoida	Loveniidae	Lovenia		cordiformis		A Agassiz, 1872																									Gulf of California	Mexico				-114.463
	MCZ		MCZ 4435		Lovenia cordiformis	PreservedSpecimen			Animalia	Echinodermata	Echinoidea	Spatangoida	Loveniidae	Lovenia		cordiformis		A Agassiz, 1872																									Gulf of California	Mexico				-114.463
	MCZ		MCZ 7682		Agassizia scrobiculata	PreservedSpecimen			Animalia	Echinodermata	Echinoidea	Spatangoida	Prenasteridae	Agassizia		scrobiculata		Valenciennes, 1846																									Gulf of California	Mexico				-114.421
	MCZ		MCZ 8823		Agassizia scrobiculata	PreservedSpecimen			Animalia	Echinodermata	Echinoidea	Spatangoida	Prenasteridae	Agassizia		scrobiculata		Valenciennes, 1846																									Gulf of California	Mexico				-114.421
	NMNH		NMNH 7453		Agassizia scrobiculata	PreservedSpecimen			Animalia	Echinodermata	Echinoidea	Spatangoida	Prenasteridae	Agassizia		scrobiculata		Valenciennes, 1846																									Gulf of California	Mexico				-114.421
	NMNH		NMNH E0028049		Agassizia scrobiculata	PreservedSpecimen			Animalia	Echinodermata	Echinoidea	Spatangoida	Prenasteridae	Agassizia		scrobiculata		Valenciennes, 1846																									Gulf of California	Mexico				-114.421
	ICML-UNAM		ICML-UNAM 4.50.1		Lovenia cordiformis	PreservedSpecimen			Animalia	Echinodermata	Echinoidea	Spatangoida	Loveniidae	Lovenia		cordiformis		A Agassiz, 1872																									Pacific Ocean	Mexico				-114.409
	NMNH		NMNH 33215		Lovenia cordiformis	PreservedSpecimen			Animalia	Echinodermata	Echinoidea	Spatangoida	Loveniidae	Lovenia		cordiformis		A Agassiz, 1872																									Gulf of California	Mexico				-114.409
	NMNH		NMNH 4700		Lovenia cordiformis	PreservedSpecimen			Animalia	Echinodermata	Echinoidea	Spatangoida	Loveniidae	Lovenia		cordiformis		A Agassiz, 1872																									Gulf of California	Mexico				-114.385
	ICML-UNAM		ICML-UNAM 4.50.45		Lovenia cordiformis	PreservedSpecimen			Animalia	Echinodermata	Echinoidea	Spatangoida	Loveniidae	Lovenia		cordiformis		A Agassiz, 1872																									Gulf of California	Mexico				-114.368
	NMNH		NMNH 824		Lovenia cordiformis	PreservedSpecimen			Animalia	Echinodermata	Echinoidea	Spatangoida	Loveniidae	Lovenia		cordiformis		A Agassiz, 1872																									Gulf of California	Mexico				-114.368
	NMNH		NMNH 822		Lovenia cordiformis	PreservedSpecimen			Animalia	Echinodermata	Echinoidea	Spatangoida	Loveniidae	Lovenia		cordiformis		A Agassiz, 1872																									Gulf of California	Mexico				-114.367
	ICML-UNAM		ICML-UNAM 4.37.20		Encope wetmorei	PreservedSpecimen			Animalia	Echinodermata	Echinoidea	Clypeasteroida	Mellitidae	Encope		wetmorei		A H Clark, 1946																									Gulf of California	Mexico				-114.333
	ICML-UNAM		ICML-UNAM 4.37.24		Encope wetmorei	PreservedSpecimen			Animalia	Echinodermata	Echinoidea	Clypeasteroida	Mellitidae	Encope		wetmorei		A H Clark, 1946																									Gulf of California	Mexico				-114.333
	ICML-UNAM		ICML-UNAM 4.51.18		Agassizia scrobiculata	PreservedSpecimen			Animalia	Echinodermata	Echinoidea	Spatangoida	Prenasteridae	Agassizia		scrobiculata		Valenciennes, 1846																									Pacific Ocean	Mexico				-114.268
	ICML-UNAM		ICML-UNAM 4.50.30		Lovenia cordiformis	PreservedSpecimen			Animalia	Echinodermata	Echinoidea	Spatangoida	Loveniidae	Lovenia		cordiformis		A Agassiz, 1872																									Gulf of California	Mexico				-114.05
	MCZ		MCZ 4381		Lovenia cordiformis	PreservedSpecimen			Animalia	Echinodermata	Echinoidea	Spatangoida	Loveniidae	Lovenia		cordiformis		A Agassiz, 1872																									Gulf of California	Mexico				-113.983
	NMNH		NMNH 8988		Mellita grantii	PreservedSpecimen			Animalia	Echinodermata	Echinoidea	Clypeasteroida	Mellitidae	Mellita		grantii		Mortensen, 1948																									Gulf of California	Mexico				-113.954
	ICML-UNAM		ICML-UNAM 4.37.27		Encope wetmorei	PreservedSpecimen			Animalia	Echinodermata	Echinoidea	Clypeasteroida	Mellitidae	Encope		wetmorei		A H Clark, 1946																									Gulf of California	Mexico				-113.817
	ICML-UNAM		ICML-UNAM 4.43.9		Mellita grantii	PreservedSpecimen			Animalia	Echinodermata	Echinoidea	Clypeasteroida	Mellitidae	Mellita		grantii		Mortensen, 1948																									Gulf of California	Mexico				-113.817
	NMNH		NMNH 47210		Mellita grantii	PreservedSpecimen			Animalia	Echinodermata	Echinoidea	Clypeasteroida	Mellitidae	Mellita		grantii		Mortensen, 1948																									Gulf of California	Mexico				-113.817
	NMNH		NMNH 31316		Lovenia cordiformis	PreservedSpecimen			Animalia	Echinodermata	Echinoidea	Spatangoida	Loveniidae	Lovenia		cordiformis		A Agassiz, 1872																									Gulf of California	Mexico				-113.797
	MCZ		MCZ 3160		Meoma ventricosa	PreservedSpecimen			Animalia	Echinodermata	Echinoidea	Spatangoida	Brissidae	Meoma		ventricosa	grandis	Gray, 1851																									Pacific Ocean	Mexico				-113.775
	ICML-UNAM		ICML-UNAM 4.37.28		Encope wetmorei	PreservedSpecimen			Animalia	Echinodermata	Echinoidea	Clypeasteroida	Mellitidae	Encope		wetmorei		A H Clark, 1946																									Gulf of California	Mexico				-113.71
	NMNH		NMNH 4709		Meoma ventricosa	PreservedSpecimen			Animalia	Echinodermata	Echinoidea	Spatangoida	Brissidae	Meoma		ventricosa	grandis	Gray, 1851																									Gulf of California	Mexico				-113.708
	ICML-UNAM		ICML-UNAM 4.43.1		Mellita grantii	PreservedSpecimen			Animalia	Echinodermata	Echinoidea	Clypeasteroida	Mellitidae	Mellita		grantii		Mortensen, 1948																									Gulf of California	Mexico				-113.687
	ICML-UNAM		ICML-UNAM 4.43.7		Mellita grantii	PreservedSpecimen			Animalia	Echinodermata	Echinoidea	Clypeasteroida	Mellitidae	Mellita		grantii		Mortensen, 1948																									Gulf of California	Mexico				-113.687
	ICML-UNAM		ICML-UNAM 4.43.2		Mellita grantii	PreservedSpecimen			Animalia	Echinodermata	Echinoidea	Clypeasteroida	Mellitidae	Mellita		grantii		Mortensen, 1948																									Gulf of California	Mexico				-113.683
	NMNH		NMNH 33214		Lovenia cordiformis	PreservedSpecimen			Animalia	Echinodermata	Echinoidea	Spatangoida	Loveniidae	Lovenia		cordiformis		A Agassiz, 1872																									Gulf of California	Mexico				-113.683
	ICML-UNAM		ICML-UNAM 4.37.13		Encope wetmorei	PreservedSpecimen			Animalia	Echinodermata	Echinoidea	Clypeasteroida	Mellitidae	Encope		wetmorei		A H Clark, 1946																									Gulf of California	Mexico				-113.68
	ICML-UNAM		ICML-UNAM 4.37.12		Encope wetmorei	PreservedSpecimen			Animalia	Echinodermata	Echinoidea	Clypeasteroida	Mellitidae	Encope		wetmorei		A H Clark, 1946																									Gulf of California	Mexico				-113.65
	ICML-UNAM		ICML-UNAM 4.37.9		Encope wetmorei	PreservedSpecimen			Animalia	Echinodermata	Echinoidea	Clypeasteroida	Mellitidae	Encope		wetmorei		A H Clark, 1946																									Gulf of California	Mexico				-113.642
	NMNH		NMNH 47204		Mellita grantii	PreservedSpecimen			Animalia	Echinodermata	Echinoidea	Clypeasteroida	Mellitidae	Mellita		grantii		Mortensen, 1948																									Gulf of California	Mexico				-113.642
	ICML-UNAM		ICML-UNAM 4.37.16		Encope wetmorei	PreservedSpecimen			Animalia	Echinodermata	Echinoidea	Clypeasteroida	Mellitidae	Encope		wetmorei		A H Clark, 1946																									Gulf of California	Mexico				-113.633
	ICML-UNAM		ICML-UNAM 4.111.11		Leodia sexiesperforata	PreservedSpecimen			Animalia	Echinodermata	Echinoidea	Clypeasteroida	Mellitidae	Leodia		sexiesperforata		Leske, 1778																									Caribbean Sea	Mexico				-113.6
	ICML-UNAM		ICML-UNAM 4.111.7		Leodia sexiesperforata	PreservedSpecimen			Animalia	Echinodermata	Echinoidea	Clypeasteroida	Mellitidae	Leodia		sexiesperforata		Leske, 1778																									Caribbean Sea	Mexico				-113.6
	ICML-UNAM		ICML-UNAM 4.37.15		Encope wetmorei	PreservedSpecimen			Animalia	Echinodermata	Echinoidea	Clypeasteroida	Mellitidae	Encope		wetmorei		A H Clark, 1946																									Gulf of California	Mexico				-113.6
	ICML-UNAM		ICML-UNAM 4.37.22		Encope wetmorei	PreservedSpecimen			Animalia	Echinodermata	Echinoidea	Clypeasteroida	Mellitidae	Encope		wetmorei		A H Clark, 1946																									Gulf of California	Mexico				-113.6
	NMNH		NMNH 00010017		Encope wetmorei	PreservedSpecimen			Animalia	Echinodermata	Echinoidea	Clypeasteroida	Mellitidae	Encope		wetmorei		A H Clark, 1946																									Gulf of California	Mexico				-113.6
	ICML-UNAM		ICML-UNAM 4.43.0		Mellita grantii	PreservedSpecimen			Animalia	Echinodermata	Echinoidea	Clypeasteroida	Mellitidae	Mellita		grantii		Mortensen, 1948																									Gulf of California	Mexico				-113.592
	ICML-UNAM		ICML-UNAM 4.51.19		Agassizia scrobiculata	PreservedSpecimen			Animalia	Echinodermata	Echinoidea	Spatangoida	Prenasteridae	Agassizia		scrobiculata		Valenciennes, 1846																									Pacific Ocean	Mexico				-113.571
	ICML-UNAM		ICML-UNAM 4.81.0		Dendraster vizcainoensis	PreservedSpecimen			Animalia	Echinodermata	Echinoidea	Clypeasteroida	Dendrasteridae	Dendraster		vizcainoensis		Grant & Hertlein, 1938																										Mexico				-113.571
	NMNH		NMNH 34299		Dendraster excentricus	PreservedSpecimen			Animalia	Echinodermata	Echinoidea	Clypeasteroida	Dendrasteridae	Dendraster		excentricus		Escholtz, 1829																									Pacific Ocean	Mexico				-113.571
	ICML-UNAM		ICML-UNAM 4.40.0		Dendraster vizcainoensis	PreservedSpecimen			Animalia	Echinodermata	Echinoidea	Clypeasteroida	Dendrasteridae	Dendraster		vizcainoensis		Grant & Hertlein, 1938																										Mexico				-113.567
	ICML-UNAM		ICML-UNAM 4.113.4		Plethotaenia spatangoides	PreservedSpecimen			Animalia	Echinodermata	Echinoidea	Spatangoida	Spatangidae	Plethotaenia		spatangoides		A Agassiz, 1883																									Gulf of Mexico	Mexico				-113.55
	ICML-UNAM		ICML-UNAM 4.37.30		Encope wetmorei	PreservedSpecimen			Animalia	Echinodermata	Echinoidea	Clypeasteroida	Mellitidae	Encope		wetmorei		A H Clark, 1946																									Pacific Ocean	Mexico				-113.55
	ICML-UNAM		ICML-UNAM 4.50.28		Lovenia cordiformis	PreservedSpecimen			Animalia	Echinodermata	Echinoidea	Spatangoida	Loveniidae	Lovenia		cordiformis		A Agassiz, 1872																									Gulf of California	Mexico				-113.55
	NMNH		NMNH E0003081		Encope wetmorei	PreservedSpecimen			Animalia	Echinodermata	Echinoidea	Clypeasteroida	Mellitidae	Encope		wetmorei		A H Clark, 1946																									Gulf of California	Mexico				-113.55
	NMNH		NMNH 910		Lovenia cordiformis	PreservedSpecimen			Animalia	Echinodermata	Echinoidea	Spatangoida	Loveniidae	Lovenia		cordiformis		A Agassiz, 1872																									Gulf of California	Mexico				-113.543
	ICML-UNAM		ICML-UNAM 4.27.19		Clypeaster europacificus	PreservedSpecimen			Animalia	Echinodermata	Echinoidea	Clypeasteroida	Clypeasteridae	Clypeaster		europacificus		H L Clark, 1914																									Gulf of California	Mexico				-113.525
	ICML-UNAM		ICML-UNAM 4.125.4		Clypeaster chesheri	PreservedSpecimen			Animalia	Echinodermata	Echinoidea	Clypeasteroida	Clypeasteridae	Clypeaster		chesheri		Serafy, 1970																									Caribbean Sea	Mexico				-113.517
	ICML-UNAM		ICML-UNAM 4.27.17		Clypeaster europacificus	PreservedSpecimen			Animalia	Echinodermata	Echinoidea	Clypeasteroida	Clypeasteridae	Clypeaster		europacificus		H L Clark, 1914																									Gulf of California	Mexico				-113.517
	NMNH		NMNH 911		Lovenia cordiformis	PreservedSpecimen			Animalia	Echinodermata	Echinoidea	Spatangoida	Loveniidae	Lovenia		cordiformis		A Agassiz, 1872																									Gulf of California	Mexico				-113.517
	ICML-UNAM		ICML-UNAM 4.27.11		Clypeaster europacificus	PreservedSpecimen			Animalia	Echinodermata	Echinoidea	Clypeasteroida	Clypeasteridae	Clypeaster		europacificus		H L Clark, 1914																									Gulf of California	Mexico				-113.5
	ICML-UNAM		ICML-UNAM 4.27.20		Clypeaster europacificus	PreservedSpecimen			Animalia	Echinodermata	Echinoidea	Clypeasteroida	Clypeasteridae	Clypeaster		europacificus		H L Clark, 1914																									Gulf of California	Mexico				-113.5
	ICML-UNAM		ICML-UNAM 4.27.21		Clypeaster europacificus	PreservedSpecimen			Animalia	Echinodermata	Echinoidea	Clypeasteroida	Clypeasteridae	Clypeaster		europacificus		H L Clark, 1914																									Gulf of California	Mexico				-113.5
	ICML-UNAM		ICML-UNAM 4.27.27		Clypeaster europacificus	PreservedSpecimen			Animalia	Echinodermata	Echinoidea	Clypeasteroida	Clypeasteridae	Clypeaster		europacificus		H L Clark, 1914																									Gulf of California	Mexico				-113.5
	ICML-UNAM		ICML-UNAM 4.27.35		Clypeaster europacificus	PreservedSpecimen			Animalia	Echinodermata	Echinoidea	Clypeasteroida	Clypeasteridae	Clypeaster		europacificus		H L Clark, 1914																									Gulf of California	Mexico				-113.5
	ICML-UNAM		ICML-UNAM 4.27.46		Clypeaster europacificus	PreservedSpecimen			Animalia	Echinodermata	Echinoidea	Clypeasteroida	Clypeasteridae	Clypeaster		europacificus		H L Clark, 1914																									Gulf of California	Mexico				-113.5
	ICML-UNAM		ICML-UNAM 4.27.7		Clypeaster europacificus	PreservedSpecimen			Animalia	Echinodermata	Echinoidea	Clypeasteroida	Clypeasteridae	Clypeaster		europacificus		H L Clark, 1914																									Gulf of California	Mexico				-113.5
	ICML-UNAM		ICML-UNAM 4.51.8		Agassizia scrobiculata	PreservedSpecimen			Animalia	Echinodermata	Echinoidea	Spatangoida	Prenasteridae	Agassizia		scrobiculata		Valenciennes, 1846																									Gulf of California	Mexico				-113.5
	ICML-UNAM		ICML-UNAM 4.87.24		Mellita quinquiesperforata	PreservedSpecimen			Animalia	Echinodermata	Echinoidea	Clypeasteroida	Mellitidae	Mellita		quinquiesperforata		Leske, 1778																									Gulf of Mexico	Mexico				-113.5
	MCZ		MCZ 7357		Clypeaster europacificus	PreservedSpecimen			Animalia	Echinodermata	Echinoidea	Clypeasteroida	Clypeasteridae	Clypeaster		europacificus		H L Clark, 1914																									Gulf of California	Mexico				-113.5
	NMNH		NMNH 00040048		Agassizia scrobiculata	PreservedSpecimen			Animalia	Echinodermata	Echinoidea	Spatangoida	Prenasteridae	Agassizia		scrobiculata		Valenciennes, 1846																									Pacific Ocean	Mexico				-113.5
	NMNH		NMNH 14415		Paleopneustes tholoformis	PreservedSpecimen			Animalia	Echinodermata	Echinoidea	Spatangoida	Paleopneustidae	Paleopneustes		tholoformis		Checher, 1968																									Caribbean Sea	Mexico				-113.5
	NMNH		NMNH 14417		Paleopneustes tholoformis	PreservedSpecimen			Animalia	Echinodermata	Echinoidea	Spatangoida	Paleopneustidae	Paleopneustes		tholoformis		Checher, 1968																									Caribbean Sea	Mexico				-113.5
	NMNH		NMNH E0028051		Agassizia scrobiculata	PreservedSpecimen			Animalia	Echinodermata	Echinoidea	Spatangoida	Prenasteridae	Agassizia		scrobiculata		Valenciennes, 1846																									Gulf of California	Mexico				-113.5
	NMNH		NMNH 33232		Dendraster excentricus	PreservedSpecimen			Animalia	Echinodermata	Echinoidea	Clypeasteroida	Dendrasteridae	Dendraster		excentricus		Escholtz, 1829																									Pacific Ocean	Mexico				-113.473
	ICML-UNAM		ICML-UNAM 4.125.5		Clypeaster chesheri	PreservedSpecimen			Animalia	Echinodermata	Echinoidea	Clypeasteroida	Clypeasteridae	Clypeaster		chesheri		Serafy, 1970																									Caribbean Sea	Mexico				-113.35
	ICML-UNAM		ICML-UNAM 4.51.1		Agassizia scrobiculata	PreservedSpecimen			Animalia	Echinodermata	Echinoidea	Spatangoida	Prenasteridae	Agassizia		scrobiculata		Valenciennes, 1846																									Gulf of California	Mexico				-113.35
	ICML-UNAM		ICML-UNAM 4.125.2		Clypeaster chesheri	PreservedSpecimen			Animalia	Echinodermata	Echinoidea	Clypeasteroida	Clypeasteridae	Clypeaster		chesheri		Serafy, 1970																									Caribbean Sea	Mexico				-113.333
	ICML-UNAM		ICML-UNAM 4.125.3		Clypeaster chesheri	PreservedSpecimen			Animalia	Echinodermata	Echinoidea	Clypeasteroida	Clypeasteridae	Clypeaster		chesheri		Serafy, 1970																									Caribbean Sea	Mexico				-113.333
	ICML-UNAM		ICML-UNAM 4.125.6		Clypeaster chesheri	PreservedSpecimen			Animalia	Echinodermata	Echinoidea	Clypeasteroida	Clypeasteridae	Clypeaster		chesheri		Serafy, 1970																									Caribbean Sea	Mexico				-113.333
	ICML-UNAM		ICML-UNAM 4.125.7		Clypeaster chesheri	PreservedSpecimen			Animalia	Echinodermata	Echinoidea	Clypeasteroida	Clypeasteridae	Clypeaster		chesheri		Serafy, 1970																									Caribbean Sea	Mexico				-113.333
	ICML-UNAM		ICML-UNAM 4.27.16		Clypeaster europacificus	PreservedSpecimen			Animalia	Echinodermata	Echinoidea	Clypeasteroida	Clypeasteridae	Clypeaster		europacificus		H L Clark, 1914																									Gulf of California	Mexico				-113.333
	ICML-UNAM		ICML-UNAM 4.27.3		Clypeaster europacificus	PreservedSpecimen			Animalia	Echinodermata	Echinoidea	Clypeasteroida	Clypeasteridae	Clypeaster		europacificus		H L Clark, 1914																									Gulf of California	Mexico				-113.333
	ICML-UNAM		ICML-UNAM 4.27.4		Clypeaster europacificus	PreservedSpecimen			Animalia	Echinodermata	Echinoidea	Clypeasteroida	Clypeasteridae	Clypeaster		europacificus		H L Clark, 1914																									Gulf of California	Mexico				-113.333
	MCZ		MCZ 7487		Clypeaster europacificus	PreservedSpecimen			Animalia	Echinodermata	Echinoidea	Clypeasteroida	Clypeasteridae	Clypeaster		europacificus		H L Clark, 1914																									Pacific Ocean	Mexico				-113.333
	ICML-UNAM		ICML-UNAM 4.43.8		Mellita grantii	PreservedSpecimen			Animalia	Echinodermata	Echinoidea	Clypeasteroida	Mellitidae	Mellita		grantii		Mortensen, 1948																									Gulf of California	Mexico				-113.287
	NMNH		NMNH 17426		Meoma ventricosa	PreservedSpecimen			Animalia	Echinodermata	Echinoidea	Spatangoida	Brissidae	Meoma		ventricosa	grandis	Gray, 1851																									Gulf of California	Mexico				-113.217
	NMNH		NMNH 20463		Echinocyamus grandiporus	PreservedSpecimen			Animalia	Echinodermata	Echinoidea	Clypeasteroida	Fibulariidae	Echinocyamus		grandiporus		Mortensen, 1907																									Caribbean Sea	Mexico				-113.217
	NMNH		NMNH 5392		Meoma ventricosa	PreservedSpecimen			Animalia	Echinodermata	Echinoidea	Spatangoida	Brissidae	Meoma		ventricosa	grandis	Gray, 1851																									Gulf of California	Mexico				-113.217
	NMNH		NMNH 15584		Brissopsis atlantica	PreservedSpecimen			Animalia	Echinodermata	Echinoidea	Spatangoida	Brissidae	Brissopsis		atlantica		Mortensen, 1907																									Gulf of Mexico	Mexico				-113.184
	ICML-UNAM		ICML-UNAM 4.50.9		Lovenia cordiformis	PreservedSpecimen			Animalia	Echinodermata	Echinoidea	Spatangoida	Loveniidae	Lovenia		cordiformis		A Agassiz, 1872																									Gulf of California	Mexico				-113.134
	ICML-UNAM		ICML-UNAM 4.37.0		Encope wetmorei	PreservedSpecimen			Animalia	Echinodermata	Echinoidea	Clypeasteroida	Mellitidae	Encope		wetmorei		A H Clark, 1946																									Gulf of California	Mexico				-113.117
	MCZ		MCZ 4380		Lovenia cordiformis	PreservedSpecimen			Animalia	Echinodermata	Echinoidea	Spatangoida	Loveniidae	Lovenia		cordiformis		A Agassiz, 1872																									Gulf of California	Mexico				-113.083
	NMNH		NMNH 4701		Lovenia cordiformis	PreservedSpecimen			Animalia	Echinodermata	Echinoidea	Spatangoida	Loveniidae	Lovenia		cordiformis		A Agassiz, 1872																									Gulf of California	Mexico				-113.067
	NMNH		NMNH 32326		Cystechinus loveni	PreservedSpecimen			Animalia	Echinodermata	Echinoidea	Holasteroida	Urechinidae	Cystechinus		loveni		A Agassiz, 1898																									Pacific Ocean	Mexico				-113.008
	NMNH		NMNH 19412		Encope micropora	PreservedSpecimen			Animalia	Echinodermata	Echinoidea	Clypeasteroida	Mellitidae	Encope		micropora		L Agassiz, 1841																									Pacific Ocean	Mexico				-113
	NMNH		NMNH 19413		Dendraster excentricus	PreservedSpecimen			Animalia	Echinodermata	Echinoidea	Clypeasteroida	Dendrasteridae	Dendraster		excentricus		Escholtz, 1829																									Pacific Ocean	Mexico				-113
	ICML-UNAM		ICML-UNAM 4.50.17		Lovenia cordiformis	PreservedSpecimen			Animalia	Echinodermata	Echinoidea	Spatangoida	Loveniidae	Lovenia		cordiformis		A Agassiz, 1872																									Gulf of California	Mexico				-112.9
	ICML-UNAM		ICML-UNAM 4.50.18		Lovenia cordiformis	PreservedSpecimen			Animalia	Echinodermata	Echinoidea	Spatangoida	Loveniidae	Lovenia		cordiformis		A Agassiz, 1872																									Gulf of California	Mexico				-112.9
	ICML-UNAM		ICML-UNAM 4.50.23		Lovenia cordiformis	PreservedSpecimen			Animalia	Echinodermata	Echinoidea	Spatangoida	Loveniidae	Lovenia		cordiformis		A Agassiz, 1872																									Gulf of California	Mexico				-112.9
	ICML-UNAM		ICML-UNAM 4.50.4		Brissopsis pacifica	PreservedSpecimen			Animalia	Echinodermata	Echinoidea	Spatangoida	Brissidae	Brissopsis		pacifica		A Agassiz, 1898																									Gulf of California	Mexico				-112.9
	ICML-UNAM		ICML-UNAM 4.50.4		Lovenia cordiformis	PreservedSpecimen			Animalia	Echinodermata	Echinoidea	Spatangoida	Loveniidae	Lovenia		cordiformis		A Agassiz, 1872																									Gulf of California	Mexico				-112.9
	ICML-UNAM		ICML-UNAM 4.50.7		Lovenia cordiformis	PreservedSpecimen			Animalia	Echinodermata	Echinoidea	Spatangoida	Loveniidae	Lovenia		cordiformis		A Agassiz, 1872																									Gulf of California	Mexico				-112.9
	ICML-UNAM		ICML-UNAM 4.27.40		Clypeaster europacificus	PreservedSpecimen			Animalia	Echinodermata	Echinoidea	Clypeasteroida	Clypeasteridae	Clypeaster		europacificus		H L Clark, 1914																									Gulf of California	Mexico				-112.867
	ICML-UNAM		ICML-UNAM 4.43.6		Mellita grantii	PreservedSpecimen			Animalia	Echinodermata	Echinoidea	Clypeasteroida	Mellitidae	Mellita		grantii		Mortensen, 1948																									Gulf of California	Mexico				-112.833
	ICML-UNAM		ICML-UNAM 4.50.12		Lovenia cordiformis	PreservedSpecimen			Animalia	Echinodermata	Echinoidea	Spatangoida	Loveniidae	Lovenia		cordiformis		A Agassiz, 1872																									Gulf of California	Mexico				-112.833
	ICML-UNAM		ICML-UNAM 4.50.40		Lovenia cordiformis	PreservedSpecimen			Animalia	Echinodermata	Echinoidea	Spatangoida	Loveniidae	Lovenia		cordiformis		A Agassiz, 1872																									Gulf of California	Mexico				-112.833
	ICML-UNAM		ICML-UNAM 4.50.42		Lovenia cordiformis	PreservedSpecimen			Animalia	Echinodermata	Echinoidea	Spatangoida	Loveniidae	Lovenia		cordiformis		A Agassiz, 1872																									Gulf of California	Mexico				-112.833
	ICML-UNAM		ICML-UNAM 4.50.48		Lovenia cordiformis	PreservedSpecimen			Animalia	Echinodermata	Echinoidea	Spatangoida	Loveniidae	Lovenia		cordiformis		A Agassiz, 1872																									Gulf of California	Mexico				-112.833
	NMNH		NMNH 31002		Lovenia cordiformis	PreservedSpecimen			Animalia	Echinodermata	Echinoidea	Spatangoida	Loveniidae	Lovenia		cordiformis		A Agassiz, 1872																									Gulf of California	Mexico				-112.833
	ICML-UNAM		ICML-UNAM 4.27.28		Clypeaster europacificus	PreservedSpecimen			Animalia	Echinodermata	Echinoidea	Clypeasteroida	Clypeasteridae	Clypeaster		europacificus		H L Clark, 1914																									Gulf of California	Mexico				-112.801
	ICML-UNAM		ICML-UNAM 4.51.21		Agassizia scrobiculata	PreservedSpecimen			Animalia	Echinodermata	Echinoidea	Spatangoida	Prenasteridae	Agassizia		scrobiculata		Valenciennes, 1846																									Pacific Ocean	Mexico				-112.801
	ICML-UNAM		ICML-UNAM 4.51.13		Agassizia scrobiculata	PreservedSpecimen			Animalia	Echinodermata	Echinoidea	Spatangoida	Prenasteridae	Agassizia		scrobiculata		Valenciennes, 1846																									Gulf of California	Mexico				-112.8
	ICML-UNAM		ICML-UNAM 4.51.0		Agassizia scrobiculata	PreservedSpecimen			Animalia	Echinodermata	Echinoidea	Spatangoida	Prenasteridae	Agassizia		scrobiculata		Valenciennes, 1846																									Pacific Ocean	Mexico				-112.787
	ICML-UNAM		ICML-UNAM 4.51.10		Agassizia scrobiculata	PreservedSpecimen			Animalia	Echinodermata	Echinoidea	Spatangoida	Prenasteridae	Agassizia		scrobiculata		Valenciennes, 1846																									Gulf of California	Mexico				-112.787
	ICML-UNAM		ICML-UNAM 4.51.14		Agassizia scrobiculata	PreservedSpecimen			Animalia	Echinodermata	Echinoidea	Spatangoida	Prenasteridae	Agassizia		scrobiculata		Valenciennes, 1846																									Gulf of California	Mexico				-112.787
	ICML-UNAM		ICML-UNAM 4.51.4		Agassizia scrobiculata	PreservedSpecimen			Animalia	Echinodermata	Echinoidea	Spatangoida	Prenasteridae	Agassizia		scrobiculata		Valenciennes, 1846																									Gulf of California	Mexico				-112.787
	ICML-UNAM		ICML-UNAM 4.51.5		Agassizia scrobiculata	PreservedSpecimen			Animalia	Echinodermata	Echinoidea	Spatangoida	Prenasteridae	Agassizia		scrobiculata		Valenciennes, 1846																									Gulf of California	Mexico				-112.787
	ICML-UNAM		ICML-UNAM 4.51.6		Agassizia scrobiculata	PreservedSpecimen			Animalia	Echinodermata	Echinoidea	Spatangoida	Prenasteridae	Agassizia		scrobiculata		Valenciennes, 1846																									Pacific Ocean	Mexico				-112.787
	MCZ		MCZ 3017		Agassizia scrobiculata	PreservedSpecimen			Animalia	Echinodermata	Echinoidea	Spatangoida	Prenasteridae	Agassizia		scrobiculata		Valenciennes, 1846																									Gulf of California	Mexico				-112.787
	NMNH		NMNH 00010019		Agassizia scrobiculata	PreservedSpecimen			Animalia	Echinodermata	Echinoidea	Spatangoida	Prenasteridae	Agassizia		scrobiculata		Valenciennes, 1846																									Gulf of California	Mexico				-112.787
	ICML-UNAM		ICML-UNAM 4.51.20		Agassizia scrobiculata	PreservedSpecimen			Animalia	Echinodermata	Echinoidea	Spatangoida	Prenasteridae	Agassizia		scrobiculata		Valenciennes, 1846																									Pacific Ocean	Mexico				-112.785
	ICML-UNAM		ICML-UNAM 4.50.21		Lovenia cordiformis	PreservedSpecimen			Animalia	Echinodermata	Echinoidea	Spatangoida	Loveniidae	Lovenia		cordiformis		A Agassiz, 1872																									Gulf of California	Mexico				-112.784
	ICML-UNAM		ICML-UNAM 4.37.11		Encope wetmorei	PreservedSpecimen			Animalia	Echinodermata	Echinoidea	Clypeasteroida	Mellitidae	Encope		wetmorei		A H Clark, 1946																									Gulf of California	Mexico				-112.782
	ICML-UNAM		ICML-UNAM 4.50.15		Lovenia cordiformis	PreservedSpecimen			Animalia	Echinodermata	Echinoidea	Spatangoida	Loveniidae	Lovenia		cordiformis		A Agassiz, 1872																									Gulf of California	Mexico				-112.775
	ICML-UNAM		ICML-UNAM 4.51.15		Agassizia scrobiculata	PreservedSpecimen			Animalia	Echinodermata	Echinoidea	Spatangoida	Prenasteridae	Agassizia		scrobiculata		Valenciennes, 1846																									Gulf of California	Mexico				-112.772
	ICML-UNAM		ICML-UNAM 4.51.2		Agassizia scrobiculata	PreservedSpecimen			Animalia	Echinodermata	Echinoidea	Spatangoida	Prenasteridae	Agassizia		scrobiculata		Valenciennes, 1846																									Gulf of California	Mexico				-112.772
	ICML-UNAM		ICML-UNAM 4.87.6		Mellita quinquiesperforata	PreservedSpecimen			Animalia	Echinodermata	Echinoidea	Clypeasteroida	Mellitidae	Mellita		quinquiesperforata		Leske, 1778																									Gulf of Mexico	Mexico				-112.772
	ICML-UNAM		ICML-UNAM 4.50.16		Lovenia cordiformis	PreservedSpecimen			Animalia	Echinodermata	Echinoidea	Spatangoida	Loveniidae	Lovenia		cordiformis		A Agassiz, 1872																									Gulf of California	Mexico				-112.712
	ICML-UNAM		ICML-UNAM 4.120.0		Aceste bellidifera	PreservedSpecimen			Animalia	Echinodermata	Echinoidea	Spatangoida	Schizasteridae	Aceste		bellidifera		Thomson, 1877																									Gulf of Mexico	Mexico				-112.7
	CAS		CAS-IZ 101408		Clypeaster europacificus	PreservedSpecimen			Animalia	Echinodermata	Echinoidea	Clypeasteroida	Clypeasteridae	Clypeaster		europacificus		H L Clark, 1914																									Gulf of California	Mexico				-112.685
	ICML-UNAM		ICML-UNAM 4.27.2		Clypeaster europacificus	PreservedSpecimen			Animalia	Echinodermata	Echinoidea	Clypeasteroida	Clypeasteridae	Clypeaster		europacificus		H L Clark, 1914																									Gulf of California	Mexico				-112.685
	ICML-UNAM		ICML-UNAM 4.27.26		Clypeaster europacificus	PreservedSpecimen			Animalia	Echinodermata	Echinoidea	Clypeasteroida	Clypeasteridae	Clypeaster		europacificus		H L Clark, 1914																									Gulf of California	Mexico				-112.685
	ICML-UNAM		ICML-UNAM 4.27.33		Clypeaster europacificus	PreservedSpecimen			Animalia	Echinodermata	Echinoidea	Clypeasteroida	Clypeasteridae	Clypeaster		europacificus		H L Clark, 1914																									Gulf of California	Mexico				-112.685
	ICML-UNAM		ICML-UNAM 4.125.0		Clypeaster chesheri	PreservedSpecimen			Animalia	Echinodermata	Echinoidea	Clypeasteroida	Clypeasteridae	Clypeaster		chesheri		Serafy, 1970																									Caribbean Sea	Mexico				-112.683
	ICML-UNAM		ICML-UNAM 4.27.0		Clypeaster europacificus	PreservedSpecimen			Animalia	Echinodermata	Echinoidea	Clypeasteroida	Clypeasteridae	Clypeaster		europacificus		H L Clark, 1914																									Gulf of California	Mexico				-112.683
	ICML-UNAM		ICML-UNAM 4.37.26		Encope wetmorei	PreservedSpecimen			Animalia	Echinodermata	Echinoidea	Clypeasteroida	Mellitidae	Encope		wetmorei		A H Clark, 1946																									Gulf of California	Mexico				-112.519
	ICML-UNAM		ICML-UNAM 4.37.7		Encope wetmorei	PreservedSpecimen			Animalia	Echinodermata	Echinoidea	Clypeasteroida	Mellitidae	Encope		wetmorei		A H Clark, 1946																									Gulf of California	Mexico				-112.5
	ICML-UNAM		ICML-UNAM 4.37.6		Encope wetmorei	PreservedSpecimen			Animalia	Echinodermata	Echinoidea	Clypeasteroida	Mellitidae	Encope		wetmorei		A H Clark, 1946																									Gulf of California	Mexico				-112.486
	ICML-UNAM		ICML-UNAM 4.50.10		Lovenia cordiformis	PreservedSpecimen			Animalia	Echinodermata	Echinoidea	Spatangoida	Loveniidae	Lovenia		cordiformis		A Agassiz, 1872																									Gulf of California	Mexico				-112.452
	ICML-UNAM		ICML-UNAM 4.50.13		Lovenia cordiformis	PreservedSpecimen			Animalia	Echinodermata	Echinoidea	Spatangoida	Loveniidae	Lovenia		cordiformis		A Agassiz, 1872																									Gulf of California	Mexico				-112.452
	ICML-UNAM		ICML-UNAM 4.50.34		Lovenia cordiformis	PreservedSpecimen			Animalia	Echinodermata	Echinoidea	Spatangoida	Loveniidae	Lovenia		cordiformis		A Agassiz, 1872																									Gulf of California	Mexico				-112.452
	ICML-UNAM		ICML-UNAM 4.50.36		Lovenia cordiformis	PreservedSpecimen			Animalia	Echinodermata	Echinoidea	Spatangoida	Loveniidae	Lovenia		cordiformis		A Agassiz, 1872																									Gulf of California	Mexico				-112.452
	ICML-UNAM		ICML-UNAM 4.50.41		Lovenia cordiformis	PreservedSpecimen			Animalia	Echinodermata	Echinoidea	Spatangoida	Loveniidae	Lovenia		cordiformis		A Agassiz, 1872																									Gulf of California	Mexico				-112.452
	ICML-UNAM		ICML-UNAM 4.139.18		Brissopsis atlantica	PreservedSpecimen			Animalia	Echinodermata	Echinoidea	Spatangoida	Brissidae	Brissopsis		atlantica		Mortensen, 1907																									Gulf of Mexico	Mexico				-112.257
	ICML-UNAM		ICML-UNAM 4.188.1		Brissopsis columbaris	PreservedSpecimen			Animalia	Echinodermata	Echinoidea	Spatangoida	Brissidae	Brissopsis		columbaris		A Agassiz, 1898																									Gulf of California	Mexico				-112.1
	NMNH		NMNH 00032486		Brissopsis columbaris	PreservedSpecimen			Animalia	Echinodermata	Echinoidea	Spatangoida	Brissidae	Brissopsis		columbaris		A Agassiz, 1898																									Pacific Ocean	Mexico				-112.1
	NMNH		NMNH 14544		Echinocyamus grandiporus	PreservedSpecimen			Animalia	Echinodermata	Echinoidea	Clypeasteroida	Fibulariidae	Echinocyamus		grandiporus		Mortensen, 1907																									Caribbean Sea	Mexico				-112.1
	NMNH		NMNH 14546		Echinocyamus grandiporus	PreservedSpecimen			Animalia	Echinodermata	Echinoidea	Clypeasteroida	Fibulariidae	Echinocyamus		grandiporus		Mortensen, 1907																									Caribbean Sea	Mexico				-112.1
	MCZ		MCZ 6040		Dendraster terminalis	PreservedSpecimen			Animalia	Echinodermata	Echinoidea	Clypeasteroida	Dendrasteridae	Dendraster		terminalis		Grant & Hertlein, 1938																									Pacific Ocean	Mexico				-112.083
	NMNH		NMNH 20575		Echinocyamus grandiporus	PreservedSpecimen			Animalia	Echinodermata	Echinoidea	Clypeasteroida	Fibulariidae	Echinocyamus		grandiporus		Mortensen, 1907																									Caribbean Sea	Mexico				-112.083
	NMNH		NMNH 35706		Dendraster excentricus	PreservedSpecimen			Animalia	Echinodermata	Echinoidea	Clypeasteroida	Dendrasteridae	Dendraster		excentricus		Escholtz, 1829																									Pacific Ocean	Mexico				-112.083
	ICML-UNAM		ICML-UNAM 4.111.10		Leodia sexiesperforata	PreservedSpecimen			Animalia	Echinodermata	Echinoidea	Clypeasteroida	Mellitidae	Leodia		sexiesperforata		Leske, 1778																									Caribbean Sea	Mexico				-112.075
	ICML-UNAM		ICML-UNAM 4.111.15		Leodia sexiesperforata	PreservedSpecimen			Animalia	Echinodermata	Echinoidea	Clypeasteroida	Mellitidae	Leodia		sexiesperforata		Leske, 1778																									Caribbean Sea	Mexico				-112.075
	ICML-UNAM		ICML-UNAM 4.111.19		Leodia sexiesperforata	PreservedSpecimen			Animalia	Echinodermata	Echinoidea	Clypeasteroida	Mellitidae	Leodia		sexiesperforata		Leske, 1778																									Caribbean Sea	Mexico				-112.075
	ICML-UNAM		ICML-UNAM 4.111.8		Leodia sexiesperforata	PreservedSpecimen			Animalia	Echinodermata	Echinoidea	Clypeasteroida	Mellitidae	Leodia		sexiesperforata		Leske, 1778																									Caribbean Sea	Mexico				-112.075
	ICML-UNAM		ICML-UNAM 4.111.9		Leodia sexiesperforata	PreservedSpecimen			Animalia	Echinodermata	Echinoidea	Clypeasteroida	Mellitidae	Leodia		sexiesperforata		Leske, 1778																									Caribbean Sea	Mexico				-112.075
	NMNH		NMNH 8989		Dendraster excentricus	PreservedSpecimen			Animalia	Echinodermata	Echinoidea	Clypeasteroida	Dendrasteridae	Dendraster		excentricus		Escholtz, 1829																									Pacific Ocean	Mexico				-112.008
	NMNH		NMNH 33231		Dendraster excentricus	PreservedSpecimen			Animalia	Echinodermata	Echinoidea	Clypeasteroida	Dendrasteridae	Dendraster		excentricus		Escholtz, 1829																									Pacific Ocean	Mexico				-112.006
	ICML-UNAM		ICML-UNAM 4.120.4		Brissopsis atlantica	PreservedSpecimen			Animalia	Echinodermata	Echinoidea	Spatangoida	Brissidae	Brissopsis		atlantica		Mortensen, 1907																									Gulf of Mexico	Mexico				-112
	ICML-UNAM		ICML-UNAM 4.139.12		Brissopsis atlantica	PreservedSpecimen			Animalia	Echinodermata	Echinoidea	Spatangoida	Brissidae	Brissopsis		atlantica		Mortensen, 1907																									Gulf of Mexico	Mexico				-112
	ICML-UNAM		ICML-UNAM 4.27.1		Clypeaster europacificus	PreservedSpecimen			Animalia	Echinodermata	Echinoidea	Clypeasteroida	Clypeasteridae	Clypeaster		europacificus		H L Clark, 1914																									Gulf of California	Mexico				-112
	ICML-UNAM		ICML-UNAM 4.27.14		Clypeaster rotundus	PreservedSpecimen			Animalia	Echinodermata	Echinoidea	Clypeasteroida	Clypeasteridae	Clypeaster		rotundus		A Agassiz, 1863																									Gulf of California	Mexico				-112
	ICML-UNAM		ICML-UNAM 4.27.15		Clypeaster rotundus	PreservedSpecimen			Animalia	Echinodermata	Echinoidea	Clypeasteroida	Clypeasteridae	Clypeaster		rotundus		A Agassiz, 1863																									Gulf of California	Mexico				-112
	ICML-UNAM		ICML-UNAM 4.29.2		Clypeaster rotundus	PreservedSpecimen			Animalia	Echinodermata	Echinoidea	Clypeasteroida	Clypeasteridae	Clypeaster		rotundus		A Agassiz, 1863																									Gulf of California	Mexico				-112
	MCZ		MCZ 3808		Clypeaster speciosus	PreservedSpecimen			Animalia	Echinodermata	Echinoidea	Clypeasteroida	Clypeasteridae	Clypeaster		speciosus		Verrill, 1870																									Gulf of California	Mexico				-112
	MCZ		MCZ 4002		Cystechinus loveni	PreservedSpecimen			Animalia	Echinodermata	Echinoidea	Holasteroida	Urechinidae	Cystechinus		loveni		A Agassiz, 1898																									Pacific Ocean	Mexico				-112
	NMNH		NMNH 14551		Echinocyamus grandiporus	PreservedSpecimen			Animalia	Echinodermata	Echinoidea	Clypeasteroida	Fibulariidae	Echinocyamus		grandiporus		Mortensen, 1907																									Caribbean Sea	Mexico				-112
	NMNH		NMNH 17431		Clypeaster rotundus	PreservedSpecimen			Animalia	Echinodermata	Echinoidea	Clypeasteroida	Clypeasteridae	Clypeaster		rotundus		A Agassiz, 1863																									Gulf of California	Mexico				-112
	NMNH		NMNH 28095		Dendraster excentricus	PreservedSpecimen			Animalia	Echinodermata	Echinoidea	Clypeasteroida	Dendrasteridae	Dendraster		excentricus		Escholtz, 1829																									Pacific Ocean	Mexico				-112
	NMNH		NMNH 32316		Cystechinus loveni	PreservedSpecimen			Animalia	Echinodermata	Echinoidea	Holasteroida	Urechinidae	Cystechinus		loveni		A Agassiz, 1898																									Pacific Ocean	Mexico				-112
	YPM		YPM 4646-S		Clypeaster speciosus	PreservedSpecimen			Animalia	Echinodermata	Echinoidea	Clypeasteroida	Clypeasteridae	Clypeaster		speciosus		Verrill, 1870																									Gulf of California	Mexico				-112
	ICML-UNAM		ICML-UNAM 4.43.3		Mellita grantii	PreservedSpecimen			Animalia	Echinodermata	Echinoidea	Clypeasteroida	Mellitidae	Mellita		grantii		Mortensen, 1948																									Gulf of California	Mexico				-111.967
	ICML-UNAM		ICML-UNAM 4.139.22		Brissopsis atlantica	PreservedSpecimen			Animalia	Echinodermata	Echinoidea	Spatangoida	Brissidae	Brissopsis		atlantica		Mortensen, 1907																									Gulf of Mexico	Mexico				-111.95
	ICML-UNAM		ICML-UNAM 4.27.39		Clypeaster europacificus	PreservedSpecimen			Animalia	Echinodermata	Echinoidea	Clypeasteroida	Clypeasteridae	Clypeaster		europacificus		H L Clark, 1914																									Gulf of California	Mexico				-111.95
	MCZ		MCZ 2650		Clypeaster speciosus	PreservedSpecimen			Animalia	Echinodermata	Echinoidea	Clypeasteroida	Clypeasteridae	Clypeaster		speciosus		Verrill, 1870																									Gulf of California	Mexico				-111.95
	NMNH		NMNH 19617		Dendraster excentricus	PreservedSpecimen			Animalia	Echinodermata	Echinoidea	Clypeasteroida	Dendrasteridae	Dendraster		excentricus		Escholtz, 1829																									Pacific Ocean	Mexico				-111.95
	ICML-UNAM		ICML-UNAM 4.57.3		Meoma ventricosa	PreservedSpecimen			Animalia	Echinodermata	Echinoidea	Spatangoida	Brissidae	Meoma		ventricosa	grandis	Gray, 1851																									Gulf of California	Mexico				-111.9
	MCZ		MCZ 3161		Meoma ventricosa	PreservedSpecimen			Animalia	Echinodermata	Echinoidea	Spatangoida	Brissidae	Meoma		ventricosa	grandis	Gray, 1851																									Gulf of California	Mexico				-111.9
	MCZ		MCZ 7367		Meoma ventricosa	PreservedSpecimen			Animalia	Echinodermata	Echinoidea	Spatangoida	Brissidae	Meoma		ventricosa	grandis	Gray, 1851																									Gulf of California	Mexico				-111.9
	NMNH		NMNH 17425		Meoma ventricosa	PreservedSpecimen			Animalia	Echinodermata	Echinoidea	Spatangoida	Brissidae	Meoma		ventricosa	grandis	Gray, 1851																									Gulf of California	Mexico				-111.9
	ICML-UNAM		ICML-UNAM 4.139.0		Brissopsis atlantica	PreservedSpecimen			Animalia	Echinodermata	Echinoidea	Spatangoida	Brissidae	Brissopsis		atlantica		Mortensen, 1907																									Gulf of Mexico	Mexico				-111.896
	ICML-UNAM		ICML-UNAM 4.93.0		Brissopsis alta	PreservedSpecimen			Animalia	Echinodermata	Echinoidea	Spatangoida	Brissidae	Brissopsis		alta		Mortensen, 1907																									Gulf of Mexico	Mexico				-111.896
	ICML-UNAM		ICML-UNAM 4.93.2		Brissopsis alta	PreservedSpecimen			Animalia	Echinodermata	Echinoidea	Spatangoida	Brissidae	Brissopsis		alta		Mortensen, 1907																									Gulf of Mexico	Mexico				-111.896
	ICML-UNAM		ICML-UNAM 4.93.9		Brissopsis alta	PreservedSpecimen			Animalia	Echinodermata	Echinoidea	Spatangoida	Brissidae	Brissopsis		alta		Mortensen, 1907																									Gulf of Mexico	Mexico				-111.896
	NMNH		NMNH E0015571		Brissopsis alta	PreservedSpecimen			Animalia	Echinodermata	Echinoidea	Spatangoida	Brissidae	Brissopsis		alta		Mortensen, 1907																									Gulf of Mexico	Mexico				-111.896
	NMNH		NMNH E0013080		Agassizia excentrica	PreservedSpecimen			Animalia	Echinodermata	Echinoidea	Spatangoida	Prenasteridae	Agassizia		excentrica		A Agassiz, 1869																									Caribbean Sea	Mexico				-111.893
	MCZ		MCZ 3237		Brisaster townsendi	PreservedSpecimen			Animalia	Echinodermata	Echinoidea	Spatangoida	Schizasteridae	Brisaster		townsendi		A Agassiz, 1898																									Pacific Ocean	Mexico				-111.84
	ICML-UNAM		ICML-UNAM 4.27.31		Clypeaster rotundus	PreservedSpecimen			Animalia	Echinodermata	Echinoidea	Clypeasteroida	Clypeasteridae	Clypeaster		rotundus		A Agassiz, 1863																									Gulf of California	Mexico				-111.836
	ICML-UNAM		ICML-UNAM 4.27.45		Clypeaster europacificus	PreservedSpecimen			Animalia	Echinodermata	Echinoidea	Clypeasteroida	Clypeasteridae	Clypeaster		europacificus		H L Clark, 1914																										Mexico				-111.836
	MCZ		MCZ 4179		Clypeaster europacificus	PreservedSpecimen			Animalia	Echinodermata	Echinoidea	Clypeasteroida	Clypeasteridae	Clypeaster		europacificus		H L Clark, 1914																									Gulf of California	Mexico				-111.836
	NMNH		NMNH 36403		Clypeaster speciosus	PreservedSpecimen			Animalia	Echinodermata	Echinoidea	Clypeasteroida	Clypeasteridae	Clypeaster		speciosus		Verrill, 1870																									Gulf of California	Mexico				-111.836
	NMNH		NMNH 17428		Clypeaster rotundus	PreservedSpecimen			Animalia	Echinodermata	Echinoidea	Clypeasteroida	Clypeasteridae	Clypeaster		rotundus		A Agassiz, 1863																									Pacific Ocean	Mexico				-111.835
	ICML-UNAM		ICML-UNAM 4.27.47		Clypeaster rotundus	PreservedSpecimen			Animalia	Echinodermata	Echinoidea	Clypeasteroida	Clypeasteridae	Clypeaster		rotundus		A Agassiz, 1863																									Gulf of California	Mexico				-111.833
	ICML-UNAM		ICML-UNAM 4.93.12		Brissopsis alta	PreservedSpecimen			Animalia	Echinodermata	Echinoidea	Spatangoida	Brissidae	Brissopsis		alta		Mortensen, 1907																									Gulf of Mexico	Mexico				-111.833
	ICML-UNAM		ICML-UNAM 4.93.7		Brissopsis alta	PreservedSpecimen			Animalia	Echinodermata	Echinoidea	Spatangoida	Brissidae	Brissopsis		alta		Mortensen, 1907																									Gulf of Mexico	Mexico				-111.833
	MCZ		MCZ 7695		Clypeaster rotundus	PreservedSpecimen			Animalia	Echinodermata	Echinoidea	Clypeasteroida	Clypeasteridae	Clypeaster		rotundus		A Agassiz, 1863																									Gulf of California	Mexico				-111.833
	ICML-UNAM		ICML-UNAM 4.93.1		Brissopsis alta	PreservedSpecimen			Animalia	Echinodermata	Echinoidea	Spatangoida	Brissidae	Brissopsis		alta		Mortensen, 1907																									Gulf of Mexico	Mexico				-111.831
	ICML-UNAM		ICML-UNAM 4.27.23		Clypeaster rotundus	PreservedSpecimen			Animalia	Echinodermata	Echinoidea	Clypeasteroida	Clypeasteridae	Clypeaster		rotundus		A Agassiz, 1863																									Gulf of California	Mexico				-111.8
	MCZ		MCZ 2220		Clypeaster ochrus	PreservedSpecimen			Animalia	Echinodermata	Echinoidea	Clypeasteroida	Clypeasteridae	Clypeaster		ochrus		H L Clark, 1914																									Pacific Ocean	Mexico				-111.8
	MCZ		MCZ 4740		Clypeaster ochrus	PreservedSpecimen			Animalia	Echinodermata	Echinoidea	Clypeasteroida	Clypeasteridae	Clypeaster		ochrus		H L Clark, 1914																									Pacific Ocean	Mexico				-111.8
	MCZ		MCZ 7490		Clypeaster ochrus	PreservedSpecimen			Animalia	Echinodermata	Echinoidea	Clypeasteroida	Clypeasteridae	Clypeaster		ochrus		H L Clark, 1914																									Pacific Ocean	Mexico				-111.8
	NMNH		NMNH 17388		Clypeaster ochrus	PreservedSpecimen			Animalia	Echinodermata	Echinoidea	Clypeasteroida	Clypeasteridae	Clypeaster		ochrus		H L Clark, 1914																									Pacific Ocean	Mexico				-111.8
	NMNH		NMNH 20430		Brissopsis atlantica	PreservedSpecimen			Animalia	Echinodermata	Echinoidea	Spatangoida	Brissidae	Brissopsis		atlantica		Mortensen, 1907																									Gulf of Mexico	Mexico				-111.8
	NMNH		NMNH 20485		Echinocyamus grandiporus	PreservedSpecimen			Animalia	Echinodermata	Echinoidea	Clypeasteroida	Fibulariidae	Echinocyamus		grandiporus		Mortensen, 1907																									Caribbean Sea	Mexico				-111.8
	ICML-UNAM		ICML-UNAM 4.50.2		Lovenia cordiformis	PreservedSpecimen			Animalia	Echinodermata	Echinoidea	Spatangoida	Loveniidae	Lovenia		cordiformis		A Agassiz, 1872																									Pacific Ocean	Mexico				-111.602
	ICML-UNAM		ICML-UNAM 4.50.20		Lovenia cordiformis	PreservedSpecimen			Animalia	Echinodermata	Echinoidea	Spatangoida	Loveniidae	Lovenia		cordiformis		A Agassiz, 1872																									Gulf of California	Mexico				-111.602
	ICML-UNAM		ICML-UNAM 4.50.33		Lovenia cordiformis	PreservedSpecimen			Animalia	Echinodermata	Echinoidea	Spatangoida	Loveniidae	Lovenia		cordiformis		A Agassiz, 1872																									Gulf of California	Mexico				-111.602
	ICML-UNAM		ICML-UNAM 4.50.47		Lovenia cordiformis	PreservedSpecimen			Animalia	Echinodermata	Echinoidea	Spatangoida	Loveniidae	Lovenia		cordiformis		A Agassiz, 1872																									Pacific Ocean	Mexico				-111.602
	NMNH		NMNH 21593		Lovenia cordiformis	PreservedSpecimen			Animalia	Echinodermata	Echinoidea	Spatangoida	Loveniidae	Lovenia		cordiformis		A Agassiz, 1872																									Gulf of California	Mexico				-111.602
	NMNH		NMNH 30030		Lovenia cordiformis	PreservedSpecimen			Animalia	Echinodermata	Echinoidea	Spatangoida	Loveniidae	Lovenia		cordiformis		A Agassiz, 1872																									Pacific Ocean	Mexico				-111.602
	NMNH		NMNH 30794		Lovenia cordiformis	PreservedSpecimen			Animalia	Echinodermata	Echinoidea	Spatangoida	Loveniidae	Lovenia		cordiformis		A Agassiz, 1872																									Gulf of California	Mexico				-111.602
	NMNH		NMNH 32469		Lovenia cordiformis	PreservedSpecimen			Animalia	Echinodermata	Echinoidea	Spatangoida	Loveniidae	Lovenia		cordiformis		A Agassiz, 1872																									Pacific Ocean	Mexico				-111.602
	NMNH		NMNH 823		Lovenia cordiformis	PreservedSpecimen			Animalia	Echinodermata	Echinoidea	Spatangoida	Loveniidae	Lovenia		cordiformis		A Agassiz, 1872																									Pacific Ocean	Mexico				-111.602
	ICML-UNAM		ICML-UNAM 4.37.2		Encope wetmorei	PreservedSpecimen			Animalia	Echinodermata	Echinoidea	Clypeasteroida	Mellitidae	Encope		wetmorei		A H Clark, 1946																									Gulf of California	Mexico				-111.467
	ICML-UNAM		ICML-UNAM 4.37.21		Encope wetmorei	PreservedSpecimen			Animalia	Echinodermata	Echinoidea	Clypeasteroida	Mellitidae	Encope		wetmorei		A H Clark, 1946																									Gulf of California	Mexico				-111.467
	ICML-UNAM		ICML-UNAM 4.37.25		Encope wetmorei	PreservedSpecimen			Animalia	Echinodermata	Echinoidea	Clypeasteroida	Mellitidae	Encope		wetmorei		A H Clark, 1946																									Gulf of California	Mexico				-111.467
	ICML-UNAM		ICML-UNAM 4.37.3		Encope wetmorei	PreservedSpecimen			Animalia	Echinodermata	Echinoidea	Clypeasteroida	Mellitidae	Encope		wetmorei		A H Clark, 1946																									Gulf of California	Mexico				-111.467
	ICML-UNAM		ICML-UNAM 4.37.4		Encope wetmorei	PreservedSpecimen			Animalia	Echinodermata	Echinoidea	Clypeasteroida	Mellitidae	Encope		wetmorei		A H Clark, 1946																									Gulf of California	Mexico				-111.467
	ICML-UNAM		ICML-UNAM 4.50.35		Lovenia cordiformis	PreservedSpecimen			Animalia	Echinodermata	Echinoidea	Spatangoida	Loveniidae	Lovenia		cordiformis		A Agassiz, 1872																									Gulf of California	Mexico				-111.467
	MCZ		MCZ 7369		Lovenia cordiformis	PreservedSpecimen			Animalia	Echinodermata	Echinoidea	Spatangoida	Loveniidae	Lovenia		cordiformis		A Agassiz, 1872																									Gulf of California	Mexico				-111.467
	NMNH		NMNH 21592		Lovenia cordiformis	PreservedSpecimen			Animalia	Echinodermata	Echinoidea	Spatangoida	Loveniidae	Lovenia		cordiformis		A Agassiz, 1872																									Gulf of California	Mexico				-111.467
	NMNH		NMNH 4733		Lovenia cordiformis	PreservedSpecimen			Animalia	Echinodermata	Echinoidea	Spatangoida	Loveniidae	Lovenia		cordiformis		A Agassiz, 1872																									Gulf of California	Mexico				-111.467
	ICML-UNAM		ICML-UNAM 4.29.1		Clypeaster rotundus	PreservedSpecimen			Animalia	Echinodermata	Echinoidea	Clypeasteroida	Clypeasteridae	Clypeaster		rotundus		A Agassiz, 1863																									Gulf of California	Mexico				-111.261
	ICML-UNAM		ICML-UNAM 4.52.4		Brisaster townsendi	PreservedSpecimen			Animalia	Echinodermata	Echinoidea	Spatangoida	Schizasteridae	Brisaster		townsendi		A Agassiz, 1898																										Mexico				-111.261
	ICML-UNAM		ICML-UNAM 4.27.34		Clypeaster rotundus	PreservedSpecimen			Animalia	Echinodermata	Echinoidea	Clypeasteroida	Clypeasteridae	Clypeaster		rotundus		A Agassiz, 1863																									Gulf of California	Mexico				-111.252
	ICML-UNAM		ICML-UNAM 4.37.14		Encope wetmorei	PreservedSpecimen			Animalia	Echinodermata	Echinoidea	Clypeasteroida	Mellitidae	Encope		wetmorei		A H Clark, 1946																									Gulf of California	Mexico				-111.2
	ICML-UNAM		ICML-UNAM 4.50.8		Lovenia cordiformis	PreservedSpecimen			Animalia	Echinodermata	Echinoidea	Spatangoida	Loveniidae	Lovenia		cordiformis		A Agassiz, 1872																									Gulf of California	Mexico				-111.2
	NMNH		NMNH 47205		Mellita grantii	PreservedSpecimen			Animalia	Echinodermata	Echinoidea	Clypeasteroida	Mellitidae	Mellita		grantii		Mortensen, 1948																									Gulf of California	Mexico				-111.2
	ICML-UNAM		ICML-UNAM 4.93.11		Brissopsis alta	PreservedSpecimen			Animalia	Echinodermata	Echinoidea	Spatangoida	Brissidae	Brissopsis		alta		Mortensen, 1907																									Gulf of Mexico	Mexico				-111.128
	ICML-UNAM		ICML-UNAM 4.93.5		Brissopsis alta	PreservedSpecimen			Animalia	Echinodermata	Echinoidea	Spatangoida	Brissidae	Brissopsis		alta		Mortensen, 1907																									Gulf of Mexico	Mexico				-111.128
	ICML-UNAM		ICML-UNAM 4.93.6		Brissopsis alta	PreservedSpecimen			Animalia	Echinodermata	Echinoidea	Spatangoida	Brissidae	Brissopsis		alta		Mortensen, 1907																									Gulf of Mexico	Mexico				-111.128
	ICML-UNAM		ICML-UNAM 4.93.8		Brissopsis alta	PreservedSpecimen			Animalia	Echinodermata	Echinoidea	Spatangoida	Brissidae	Brissopsis		alta		Mortensen, 1907																									Gulf of Mexico	Mexico				-111.123
	NMNH		NMNH E0015585		Brissopsis alta	PreservedSpecimen			Animalia	Echinodermata	Echinoidea	Spatangoida	Brissidae	Brissopsis		alta		Mortensen, 1907																									Gulf of Mexico	Mexico				-111.002
	ICML-UNAM		ICML-UNAM 4.139.5		Brissopsis atlantica	PreservedSpecimen			Animalia	Echinodermata	Echinoidea	Spatangoida	Brissidae	Brissopsis		atlantica		Mortensen, 1907																									Gulf of Mexico	Mexico				-111
	NMNH		NMNH 17391		Clypeaster ochrus	PreservedSpecimen			Animalia	Echinodermata	Echinoidea	Clypeasteroida	Clypeasteridae	Clypeaster		ochrus		H L Clark, 1914																									Gulf of California	Mexico				-111
	YPM		YPM 4648-S		Clypeaster speciosus	PreservedSpecimen			Animalia	Echinodermata	Echinoidea	Clypeasteroida	Clypeasteridae	Clypeaster		speciosus		Verrill, 1870																									Gulf of California	Mexico				-111
	YPM		YPM 4653		Clypeaster speciosus	PreservedSpecimen			Animalia	Echinodermata	Echinoidea	Clypeasteroida	Clypeasteridae	Clypeaster		speciosus		Verrill, 1870																									Gulf of California	Mexico				-111
	YPM		YPM 4671-S		Clypeaster speciosus	PreservedSpecimen			Animalia	Echinodermata	Echinoidea	Clypeasteroida	Clypeasteridae	Clypeaster		speciosus		Verrill, 1870																									Gulf of California	Mexico				-111
	ICML-UNAM		ICML-UNAM 4.56.0		Plagiobrissus pacificus	PreservedSpecimen			Animalia	Echinodermata	Echinoidea	Spatangoida	Brissidae	Plagiobrissus		pacificus		H L Clark, 1940																									Gulf of California	Mexico				-110.894
	MCZ		MCZ 2191		Clypeaster rotundus	PreservedSpecimen			Animalia	Echinodermata	Echinoidea	Clypeasteroida	Clypeasteridae	Clypeaster		rotundus		A Agassiz, 1863																									Pacific Ocean	Mexico				-110.886
	ICML-UNAM		ICML-UNAM 4.37.10		Encope wetmorei	PreservedSpecimen			Animalia	Echinodermata	Echinoidea	Clypeasteroida	Mellitidae	Encope		wetmorei		A H Clark, 1946																									Gulf of California	Mexico				-110.75
	ICML-UNAM		ICML-UNAM 4.50.0		Lovenia cordiformis	PreservedSpecimen			Animalia	Echinodermata	Echinoidea	Spatangoida	Loveniidae	Lovenia		cordiformis		A Agassiz, 1872																									Pacific Ocean	Mexico				-110.75
	ICML-UNAM		ICML-UNAM 4.57.9		Meoma ventricosa	PreservedSpecimen			Animalia	Echinodermata	Echinoidea	Spatangoida	Brissidae	Meoma		ventricosa	grandis	Gray, 1851																									Pacific Ocean	Mexico				-110.75
	MCZ		MCZ 4379		Lovenia cordiformis	PreservedSpecimen			Animalia	Echinodermata	Echinoidea	Spatangoida	Loveniidae	Lovenia		cordiformis		A Agassiz, 1872																									Gulf of California	Mexico				-110.75
	MCZ		MCZ 7398		Lovenia cordiformis	PreservedSpecimen			Animalia	Echinodermata	Echinoidea	Spatangoida	Loveniidae	Lovenia		cordiformis		A Agassiz, 1872																									Gulf of California	Mexico				-110.75
	MCZ		MCZ 7697		Encope grandis	PreservedSpecimen			Animalia	Echinodermata	Echinoidea	Clypeasteroida	Mellitidae	Encope		grandis		L Agassiz, 1841																										Mexico				-110.75
	NMNH		NMNH 8719		Lovenia cordiformis	PreservedSpecimen			Animalia	Echinodermata	Echinoidea	Spatangoida	Loveniidae	Lovenia		cordiformis		A Agassiz, 1872																										Mexico				-110.75
	MCZ		MCZ 2202		Clypeaster speciosus	PreservedSpecimen			Animalia	Echinodermata	Echinoidea	Clypeasteroida	Clypeasteridae	Clypeaster		speciosus		Verrill, 1870																									Gulf of California	Mexico				-110.725
	ICML-UNAM		ICML-UNAM 4.139.25		Brissopsis atlantica	PreservedSpecimen			Animalia	Echinodermata	Echinoidea	Spatangoida	Brissidae	Brissopsis		atlantica		Mortensen, 1907																									Gulf of Mexico	Mexico				-110.717
	ICML-UNAM		ICML-UNAM 4.52.2		Brisaster townsendi	PreservedSpecimen			Animalia	Echinodermata	Echinoidea	Spatangoida	Schizasteridae	Brisaster		townsendi		A Agassiz, 1898																									Pacific Ocean	Mexico				-110.71
	MCZ		MCZ 2961		Brisaster townsendi	PreservedSpecimen			Animalia	Echinodermata	Echinoidea	Spatangoida	Schizasteridae	Brisaster		townsendi		A Agassiz, 1898																									Pacific Ocean	Mexico				-110.71
	NMNH		NMNH E0028076		Moira clotho	PreservedSpecimen			Animalia	Echinodermata	Echinoidea	Spatangoida	Schizasteridae	Moira		clotho		Michelin, 1855																									Gulf of California	Mexico				-110.694
	NMNH		NMNH E0030981		Agassizia scrobiculata	PreservedSpecimen			Animalia	Echinodermata	Echinoidea	Spatangoida	Prenasteridae	Agassizia		scrobiculata		Valenciennes, 1846																									Pacific Ocean	Mexico				-110.694
	ICML-UNAM		ICML-UNAM 4.139.14		Brissopsis atlantica	PreservedSpecimen			Animalia	Echinodermata	Echinoidea	Spatangoida	Brissidae	Brissopsis		atlantica		Mortensen, 1907																									Gulf of Mexico	Mexico				-110.65
	ICML-UNAM		ICML-UNAM 4.37.5		Encope wetmorei	PreservedSpecimen			Animalia	Echinodermata	Echinoidea	Clypeasteroida	Mellitidae	Encope		wetmorei		A H Clark, 1946																									Gulf of California	Mexico				-110.65
	ICML-UNAM		ICML-UNAM 4.43.5		Mellita grantii	PreservedSpecimen			Animalia	Echinodermata	Echinoidea	Clypeasteroida	Mellitidae	Mellita		grantii		Mortensen, 1948																									Gulf of California	Mexico				-110.65
	MCZ		MCZ 2203		Clypeaster speciosus	PreservedSpecimen			Animalia	Echinodermata	Echinoidea	Clypeasteroida	Clypeasteridae	Clypeaster		speciosus		Verrill, 1870																									Gulf of California	Mexico				-110.65
	ICML-UNAM		ICML-UNAM 4.111.16		Leodia sexiesperforata	PreservedSpecimen			Animalia	Echinodermata	Echinoidea	Clypeasteroida	Mellitidae	Leodia		sexiesperforata		Leske, 1778																									Caribbean Sea	Mexico				-110.6
	ICML-UNAM		ICML-UNAM 4.37.17		Encope wetmorei	PreservedSpecimen			Animalia	Echinodermata	Echinoidea	Clypeasteroida	Mellitidae	Encope		wetmorei		A H Clark, 1946																									Gulf of California	Mexico				-110.6
	ICML-UNAM		ICML-UNAM 4.37.23		Encope wetmorei	PreservedSpecimen			Animalia	Echinodermata	Echinoidea	Clypeasteroida	Mellitidae	Encope		wetmorei		A H Clark, 1946																									Gulf of California	Mexico				-110.6
	ICML-UNAM		ICML-UNAM 4.50.22		Lovenia cordiformis	PreservedSpecimen			Animalia	Echinodermata	Echinoidea	Spatangoida	Loveniidae	Lovenia		cordiformis		A Agassiz, 1872																									Gulf of California	Mexico				-110.6
	ICML-UNAM		ICML-UNAM 4.139.20		Brissopsis atlantica	PreservedSpecimen			Animalia	Echinodermata	Echinoidea	Spatangoida	Brissidae	Brissopsis		atlantica		Mortensen, 1907																									Gulf of Mexico	Mexico				-110.583
	ICML-UNAM		ICML-UNAM 4.139.21		Brissopsis atlantica	PreservedSpecimen			Animalia	Echinodermata	Echinoidea	Spatangoida	Brissidae	Brissopsis		atlantica		Mortensen, 1907																									Gulf of Mexico	Mexico				-110.583
	ICML-UNAM		ICML-UNAM 4.27.41		Clypeaster rotundus	PreservedSpecimen			Animalia	Echinodermata	Echinoidea	Clypeasteroida	Clypeasteridae	Clypeaster		rotundus		A Agassiz, 1863																									Gulf of California	Mexico				-110.583
	ICML-UNAM		ICML-UNAM 4.28.1		Clypeaster ochrus	PreservedSpecimen			Animalia	Echinodermata	Echinoidea	Clypeasteroida	Clypeasteridae	Clypeaster		ochrus		H L Clark, 1914																									Gulf of California	Mexico				-110.583
	ICML-UNAM		ICML-UNAM 4.29.3		Clypeaster rotundus	PreservedSpecimen			Animalia	Echinodermata	Echinoidea	Clypeasteroida	Clypeasteridae	Clypeaster		rotundus		A Agassiz, 1863																									Gulf of California	Mexico				-110.583
	ICML-UNAM		ICML-UNAM 4.30.0		Clypeaster speciosus	PreservedSpecimen			Animalia	Echinodermata	Echinoidea	Clypeasteroida	Clypeasteridae	Clypeaster		speciosus		Verrill, 1870																									Gulf of California	Mexico				-110.583
	ICML-UNAM		ICML-UNAM 4.31.0		Clypeaster rosaceus	PreservedSpecimen			Animalia	Echinodermata	Echinoidea	Clypeasteroida	Clypeasteridae	Clypeaster		rosaceus		Linnaeus, 1758																									Caribbean Sea	Mexico				-110.583
	ICML-UNAM		ICML-UNAM 4.31.13		Clypeaster rosaceus	PreservedSpecimen			Animalia	Echinodermata	Echinoidea	Clypeasteroida	Clypeasteridae	Clypeaster		rosaceus		Linnaeus, 1758																									Caribbean Sea	Mexico				-110.583
	ICML-UNAM		ICML-UNAM 4.31.15		Clypeaster rosaceus	PreservedSpecimen			Animalia	Echinodermata	Echinoidea	Clypeasteroida	Clypeasteridae	Clypeaster		rosaceus		Linnaeus, 1758																									Caribbean Sea	Mexico				-110.583
	ICML-UNAM		ICML-UNAM 4.31.4		Clypeaster rosaceus	PreservedSpecimen			Animalia	Echinodermata	Echinoidea	Clypeasteroida	Clypeasteridae	Clypeaster		rosaceus		Linnaeus, 1758																									Caribbean Sea	Mexico				-110.583
	ICML-UNAM		ICML-UNAM 4.31.6		Clypeaster rosaceus	PreservedSpecimen			Animalia	Echinodermata	Echinoidea	Clypeasteroida	Clypeasteridae	Clypeaster		rosaceus		Linnaeus, 1758																									Caribbean Sea	Mexico				-110.583
	ICML-UNAM		ICML-UNAM 4.31.8		Clypeaster rosaceus	PreservedSpecimen			Animalia	Echinodermata	Echinoidea	Clypeasteroida	Clypeasteridae	Clypeaster		rosaceus		Linnaeus, 1758																									Caribbean Sea	Mexico				-110.583
	ICML-UNAM		ICML-UNAM 4.32.0		Clypeaster ravenelii	PreservedSpecimen			Animalia	Echinodermata	Echinoidea	Clypeasteroida	Clypeasteridae	Clypeaster		ravenelii		A Agassiz, 1869																									Gulf of Mexico	Mexico				-110.583
	ICML-UNAM		ICML-UNAM 4.32.10		Clypeaster ravenelii	PreservedSpecimen			Animalia	Echinodermata	Echinoidea	Clypeasteroida	Clypeasteridae	Clypeaster		ravenelii		A Agassiz, 1869																									Caribbean Sea	Mexico				-110.583
	ICML-UNAM		ICML-UNAM 4.32.11		Clypeaster ravenelii	PreservedSpecimen			Animalia	Echinodermata	Echinoidea	Clypeasteroida	Clypeasteridae	Clypeaster		ravenelii		A Agassiz, 1869																									Caribbean Sea	Mexico				-110.583
	ICML-UNAM		ICML-UNAM 4.32.12		Clypeaster ravenelii	PreservedSpecimen			Animalia	Echinodermata	Echinoidea	Clypeasteroida	Clypeasteridae	Clypeaster		ravenelii		A Agassiz, 1869																									Caribbean Sea	Mexico				-110.583
	ICML-UNAM		ICML-UNAM 4.32.13		Clypeaster ravenelii	PreservedSpecimen			Animalia	Echinodermata	Echinoidea	Clypeasteroida	Clypeasteridae	Clypeaster		ravenelii		A Agassiz, 1869																									Gulf of Mexico	Mexico				-110.583
	ICML-UNAM		ICML-UNAM 4.32.14		Clypeaster ravenelii	PreservedSpecimen			Animalia	Echinodermata	Echinoidea	Clypeasteroida	Clypeasteridae	Clypeaster		ravenelii		A Agassiz, 1869																									Gulf of Mexico	Mexico				-110.583
	ICML-UNAM		ICML-UNAM 4.32.15		Clypeaster ravenelii	PreservedSpecimen			Animalia	Echinodermata	Echinoidea	Clypeasteroida	Clypeasteridae	Clypeaster		ravenelii		A Agassiz, 1869																									Gulf of Mexico	Mexico				-110.583
	ICML-UNAM		ICML-UNAM 4.32.16		Clypeaster ravenelii	PreservedSpecimen			Animalia	Echinodermata	Echinoidea	Clypeasteroida	Clypeasteridae	Clypeaster		ravenelii		A Agassiz, 1869																									Gulf of Mexico	Mexico				-110.583
	ICML-UNAM		ICML-UNAM 4.32.17		Clypeaster ravenelii	PreservedSpecimen			Animalia	Echinodermata	Echinoidea	Clypeasteroida	Clypeasteridae	Clypeaster		ravenelii		A Agassiz, 1869																									Gulf of Mexico	Mexico				-110.583
	ICML-UNAM		ICML-UNAM 4.32.18		Clypeaster ravenelii	PreservedSpecimen			Animalia	Echinodermata	Echinoidea	Clypeasteroida	Clypeasteridae	Clypeaster		ravenelii		A Agassiz, 1869																									Caribbean Sea	Mexico				-110.583
	ICML-UNAM		ICML-UNAM 4.32.19		Clypeaster ravenelii	PreservedSpecimen			Animalia	Echinodermata	Echinoidea	Clypeasteroida	Clypeasteridae	Clypeaster		ravenelii		A Agassiz, 1869																									Gulf of Mexico	Mexico				-110.583
	ICML-UNAM		ICML-UNAM 4.32.2		Clypeaster ravenelii	PreservedSpecimen			Animalia	Echinodermata	Echinoidea	Clypeasteroida	Clypeasteridae	Clypeaster		ravenelii		A Agassiz, 1869																									Caribbean Sea	Mexico				-110.583
	ICML-UNAM		ICML-UNAM 4.32.20		Clypeaster ravenelii	PreservedSpecimen			Animalia	Echinodermata	Echinoidea	Clypeasteroida	Clypeasteridae	Clypeaster		ravenelii		A Agassiz, 1869																									Gulf of Mexico	Mexico				-110.583
	ICML-UNAM		ICML-UNAM 4.32.21		Clypeaster ravenelii	PreservedSpecimen			Animalia	Echinodermata	Echinoidea	Clypeasteroida	Clypeasteridae	Clypeaster		ravenelii		A Agassiz, 1869																									Gulf of Mexico	Mexico				-110.583
	ICML-UNAM		ICML-UNAM 4.32.22		Clypeaster ravenelii	PreservedSpecimen			Animalia	Echinodermata	Echinoidea	Clypeasteroida	Clypeasteridae	Clypeaster		ravenelii		A Agassiz, 1869																									Caribbean Sea	Mexico				-110.583
	ICML-UNAM		ICML-UNAM 4.32.23		Clypeaster ravenelii	PreservedSpecimen			Animalia	Echinodermata	Echinoidea	Clypeasteroida	Clypeasteridae	Clypeaster		ravenelii		A Agassiz, 1869																									Gulf of Mexico	Mexico				-110.583
	ICML-UNAM		ICML-UNAM 4.32.24		Clypeaster ravenelii	PreservedSpecimen			Animalia	Echinodermata	Echinoidea	Clypeasteroida	Clypeasteridae	Clypeaster		ravenelii		A Agassiz, 1869																									Gulf of Mexico	Mexico				-110.583
	ICML-UNAM		ICML-UNAM 4.32.27		Clypeaster ravenelii	PreservedSpecimen			Animalia	Echinodermata	Echinoidea	Clypeasteroida	Clypeasteridae	Clypeaster		ravenelii		A Agassiz, 1869																									Gulf of Mexico	Mexico				-110.583
	ICML-UNAM		ICML-UNAM 4.32.3		Clypeaster ravenelii	PreservedSpecimen			Animalia	Echinodermata	Echinoidea	Clypeasteroida	Clypeasteridae	Clypeaster		ravenelii		A Agassiz, 1869																									Gulf of Mexico	Mexico				-110.583
	ICML-UNAM		ICML-UNAM 4.32.4		Clypeaster ravenelii	PreservedSpecimen			Animalia	Echinodermata	Echinoidea	Clypeasteroida	Clypeasteridae	Clypeaster		ravenelii		A Agassiz, 1869																									Gulf of Mexico	Mexico				-110.583
	ICML-UNAM		ICML-UNAM 4.32.5		Clypeaster ravenelii	PreservedSpecimen			Animalia	Echinodermata	Echinoidea	Clypeasteroida	Clypeasteridae	Clypeaster		ravenelii		A Agassiz, 1869																									Caribbean Sea	Mexico				-110.583
	ICML-UNAM		ICML-UNAM 4.32.6		Clypeaster ravenelii	PreservedSpecimen			Animalia	Echinodermata	Echinoidea	Clypeasteroida	Clypeasteridae	Clypeaster		ravenelii		A Agassiz, 1869																									Gulf of Mexico	Mexico				-110.583
	ICML-UNAM		ICML-UNAM 4.32.7		Clypeaster ravenelii	PreservedSpecimen			Animalia	Echinodermata	Echinoidea	Clypeasteroida	Clypeasteridae	Clypeaster		ravenelii		A Agassiz, 1869																									Gulf of Mexico	Mexico				-110.583
	ICML-UNAM		ICML-UNAM 4.32.8		Clypeaster ravenelii	PreservedSpecimen			Animalia	Echinodermata	Echinoidea	Clypeasteroida	Clypeasteridae	Clypeaster		ravenelii		A Agassiz, 1869																									Gulf of Mexico	Mexico				-110.583
	ICML-UNAM		ICML-UNAM 4.32.9		Clypeaster ravenelii	PreservedSpecimen			Animalia	Echinodermata	Echinoidea	Clypeasteroida	Clypeasteridae	Clypeaster		ravenelii		A Agassiz, 1869																									Gulf of Mexico	Mexico				-110.583
	ICML-UNAM		ICML-UNAM 4.33.0		Clypeaster ravenelii	PreservedSpecimen			Animalia	Echinodermata	Echinoidea	Clypeasteroida	Clypeasteridae	Clypeaster		ravenelii		A Agassiz, 1869																									Gulf of Mexico	Mexico				-110.583
	ICML-UNAM		ICML-UNAM 4.38.6		Dendraster excentricus	PreservedSpecimen			Animalia	Echinodermata	Echinoidea	Clypeasteroida	Dendrasteridae	Dendraster		excentricus		Escholtz, 1829																									Pacific Ocean	Mexico				-110.583
	ICML-UNAM		ICML-UNAM 4.38.9		Dendraster excentricus	PreservedSpecimen			Animalia	Echinodermata	Echinoidea	Clypeasteroida	Dendrasteridae	Dendraster		excentricus		Escholtz, 1829																									Pacific Ocean	Mexico				-110.583
	ICML-UNAM		ICML-UNAM 4.93.3		Brissopsis alta	PreservedSpecimen			Animalia	Echinodermata	Echinoidea	Spatangoida	Brissidae	Brissopsis		alta		Mortensen, 1907																									Gulf of Mexico	Mexico				-110.583
	MCZ		MCZ 2175		Clypeaster ravenelii	PreservedSpecimen			Animalia	Echinodermata	Echinoidea	Clypeasteroida	Clypeasteridae	Clypeaster		ravenelii		A Agassiz, 1869																									Gulf of Mexico	Mexico				-110.583
	MCZ		MCZ 2176		Clypeaster ravenelii	PreservedSpecimen			Animalia	Echinodermata	Echinoidea	Clypeasteroida	Clypeasteridae	Clypeaster		ravenelii		A Agassiz, 1869																									Gulf of Mexico	Mexico				-110.583
	MCZ		MCZ 2189		Clypeaster rotundus	PreservedSpecimen			Animalia	Echinodermata	Echinoidea	Clypeasteroida	Clypeasteridae	Clypeaster		rotundus		A Agassiz, 1863																									Pacific Ocean	Mexico				-110.583
	MCZ		MCZ 2352		Dendraster excentricus	PreservedSpecimen			Animalia	Echinodermata	Echinoidea	Clypeasteroida	Dendrasteridae	Dendraster		excentricus		Escholtz, 1829																									Pacific Ocean	Mexico				-110.583
	MCZ		MCZ 5041		Clypeaster speciosus	PreservedSpecimen			Animalia	Echinodermata	Echinoidea	Clypeasteroida	Clypeasteridae	Clypeaster		speciosus		Verrill, 1870																									Gulf of California	Mexico				-110.583
	MCZ		MCZ 6041		Dendraster excentricus	PreservedSpecimen			Animalia	Echinodermata	Echinoidea	Clypeasteroida	Dendrasteridae	Dendraster		excentricus		Escholtz, 1829																									Pacific Ocean	Mexico				-110.583
	MCZ		MCZ 7359		Clypeaster speciosus	PreservedSpecimen			Animalia	Echinodermata	Echinoidea	Clypeasteroida	Clypeasteridae	Clypeaster		speciosus		Verrill, 1870																									Gulf of California	Mexico				-110.583
	MCZ		MCZ 7360		Clypeaster speciosus	PreservedSpecimen			Animalia	Echinodermata	Echinoidea	Clypeasteroida	Clypeasteridae	Clypeaster		speciosus		Verrill, 1870																									Gulf of California	Mexico				-110.583
	MCZ		MCZ 7493		Dendraster excentricus	PreservedSpecimen			Animalia	Echinodermata	Echinoidea	Clypeasteroida	Dendrasteridae	Dendraster		excentricus		Escholtz, 1829																									Pacific Ocean	Mexico				-110.583
	MCZ		MCZ 7645		Clypeaster ochrus	PreservedSpecimen			Animalia	Echinodermata	Echinoidea	Clypeasteroida	Clypeasteridae	Clypeaster		ochrus		H L Clark, 1914																									Pacific Ocean	Mexico				-110.583
	MCZ		MCZ 8109		Dendraster excentricus	PreservedSpecimen			Animalia	Echinodermata	Echinoidea	Clypeasteroida	Dendrasteridae	Dendraster		excentricus		Escholtz, 1829																									Pacific Ocean	Mexico				-110.583
	NMNH		NMNH 15561		Brissopsis atlantica	PreservedSpecimen			Animalia	Echinodermata	Echinoidea	Spatangoida	Brissidae	Brissopsis		atlantica		Mortensen, 1907																									Gulf of Mexico	Mexico				-110.583
	NMNH		NMNH 17392		Clypeaster ochrus	PreservedSpecimen			Animalia	Echinodermata	Echinoidea	Clypeasteroida	Clypeasteridae	Clypeaster		ochrus		H L Clark, 1914																									Gulf of California	Mexico				-110.583
	NMNH		NMNH 20507		Brissopsis atlantica	PreservedSpecimen			Animalia	Echinodermata	Echinoidea	Spatangoida	Brissidae	Brissopsis		atlantica		Mortensen, 1907																									Gulf of Mexico	Mexico				-110.583
	NMNH		NMNH 27112		Clypeaster ravenelii	PreservedSpecimen			Animalia	Echinodermata	Echinoidea	Clypeasteroida	Clypeasteridae	Clypeaster		ravenelii		A Agassiz, 1869																									Gulf of Mexico	Mexico				-110.583
	NMNH		NMNH 27113		Clypeaster ravenelii	PreservedSpecimen			Animalia	Echinodermata	Echinoidea	Clypeasteroida	Clypeasteridae	Clypeaster		ravenelii		A Agassiz, 1869																									Gulf of Mexico	Mexico				-110.583
	NMNH		NMNH 34277		Clypeaster ochrus	PreservedSpecimen			Animalia	Echinodermata	Echinoidea	Clypeasteroida	Clypeasteridae	Clypeaster		ochrus		H L Clark, 1914																									Gulf of California	Mexico				-110.583
	NMNH		NMNH 6830		Clypeaster ravenelii	PreservedSpecimen			Animalia	Echinodermata	Echinoidea	Clypeasteroida	Clypeasteridae	Clypeaster		ravenelii		A Agassiz, 1869																									Gulf of Mexico	Mexico				-110.583
	NMNH		NMNH 9951		Clypeaster ochrus	PreservedSpecimen			Animalia	Echinodermata	Echinoidea	Clypeasteroida	Clypeasteridae	Clypeaster		ochrus		H L Clark, 1914																									Gulf of California	Mexico				-110.583
	NMNH		NMNH E0028073		Brissopsis alta	PreservedSpecimen			Animalia	Echinodermata	Echinoidea	Spatangoida	Brissidae	Brissopsis		alta		Mortensen, 1907																									Gulf of Mexico	Mexico				-110.583
	NMNH		NMNH 21594		Lovenia cordiformis	PreservedSpecimen			Animalia	Echinodermata	Echinoidea	Spatangoida	Loveniidae	Lovenia		cordiformis		A Agassiz, 1872																									Gulf of California	Mexico				-110.55
	NMNH		NMNH 826		Lovenia cordiformis	PreservedSpecimen			Animalia	Echinodermata	Echinoidea	Spatangoida	Loveniidae	Lovenia		cordiformis		A Agassiz, 1872																									Gulf of California	Mexico				-110.55
	MCZ		MCZ 2962		Brisaster townsendi	PreservedSpecimen			Animalia	Echinodermata	Echinoidea	Spatangoida	Schizasteridae	Brisaster		townsendi		A Agassiz, 1898																										Mexico				-110.511
	ICML-UNAM		ICML-UNAM 4.139.28		Brissopsis atlantica	PreservedSpecimen			Animalia	Echinodermata	Echinoidea	Spatangoida	Brissidae	Brissopsis		atlantica		Mortensen, 1907																									Gulf of Mexico	Mexico				-110.417
	ICML-UNAM		ICML-UNAM 4.139.4		Brissopsis atlantica	PreservedSpecimen			Animalia	Echinodermata	Echinoidea	Spatangoida	Brissidae	Brissopsis		atlantica		Mortensen, 1907																									Gulf of Mexico	Mexico				-110.417
	ICML-UNAM		ICML-UNAM 4.52.3		Brisaster townsendi	PreservedSpecimen			Animalia	Echinodermata	Echinoidea	Spatangoida	Schizasteridae	Brisaster		townsendi		A Agassiz, 1898																									Pacific Ocean	Mexico				-110.403
	ICML-UNAM		ICML-UNAM 4.93.4		Brissopsis alta	PreservedSpecimen			Animalia	Echinodermata	Echinoidea	Spatangoida	Brissidae	Brissopsis		alta		Mortensen, 1907																									Gulf of Mexico	Mexico				-110.402
	ICML-UNAM		ICML-UNAM 4.52.1		Brisaster townsendi	PreservedSpecimen			Animalia	Echinodermata	Echinoidea	Spatangoida	Schizasteridae	Brisaster		townsendi		A Agassiz, 1898																									Pacific Ocean	Mexico				-110.398
	ICML-UNAM		ICML-UNAM 4.120.0		Brissopsis atlantica	PreservedSpecimen			Animalia	Echinodermata	Echinoidea	Spatangoida	Brissidae	Brissopsis		atlantica		Mortensen, 1907																									Gulf of Mexico	Mexico				-110.383
	ICML-UNAM		ICML-UNAM 4.139.26		Brissopsis atlantica	PreservedSpecimen			Animalia	Echinodermata	Echinoidea	Spatangoida	Brissidae	Brissopsis		atlantica		Mortensen, 1907																									Gulf of Mexico	Mexico				-110.383
	ICML-UNAM		ICML-UNAM 4.30.1		Clypeaster speciosus	PreservedSpecimen			Animalia	Echinodermata	Echinoidea	Clypeasteroida	Clypeasteridae	Clypeaster		speciosus		Verrill, 1870																									Gulf of California	Mexico				-110.383
	NMNH		NMNH 21071		Brisaster townsendi	PreservedSpecimen			Animalia	Echinodermata	Echinoidea	Spatangoida	Schizasteridae	Brisaster		townsendi		A Agassiz, 1898																									Pacific Ocean	Mexico				-110.383
	ICML-UNAM		ICML-UNAM 4.139.10		Brissopsis atlantica	PreservedSpecimen			Animalia	Echinodermata	Echinoidea	Spatangoida	Brissidae	Brissopsis		atlantica		Mortensen, 1907																									Gulf of Mexico	Mexico				-110.367
	ICML-UNAM		ICML-UNAM 4.139.11		Brissopsis atlantica	PreservedSpecimen			Animalia	Echinodermata	Echinoidea	Spatangoida	Brissidae	Brissopsis		atlantica		Mortensen, 1907																									Gulf of Mexico	Mexico				-110.367
	ICML-UNAM		ICML-UNAM 4.139.15		Brissopsis atlantica	PreservedSpecimen			Animalia	Echinodermata	Echinoidea	Spatangoida	Brissidae	Brissopsis		atlantica		Mortensen, 1907																									Gulf of Mexico	Mexico				-110.367
	ICML-UNAM		ICML-UNAM 4.139.16		Brissopsis atlantica	PreservedSpecimen			Animalia	Echinodermata	Echinoidea	Spatangoida	Brissidae	Brissopsis		atlantica		Mortensen, 1907																									Gulf of Mexico	Mexico				-110.367
	ICML-UNAM		ICML-UNAM 4.139.8		Brissopsis atlantica	PreservedSpecimen			Animalia	Echinodermata	Echinoidea	Spatangoida	Brissidae	Brissopsis		atlantica		Mortensen, 1907																									Gulf of Mexico	Mexico				-110.367
	ICML-UNAM		ICML-UNAM 4.139.9		Brissopsis atlantica	PreservedSpecimen			Animalia	Echinodermata	Echinoidea	Spatangoida	Brissidae	Brissopsis		atlantica		Mortensen, 1907																									Gulf of Mexico	Mexico				-110.367
	ICML-UNAM		ICML-UNAM 4.27.25		Clypeaster europacificus	PreservedSpecimen			Animalia	Echinodermata	Echinoidea	Clypeasteroida	Clypeasteridae	Clypeaster		europacificus		H L Clark, 1914																									Gulf of California	Mexico				-110.367
	ICML-UNAM		ICML-UNAM 4.27.43		Clypeaster rotundus	PreservedSpecimen			Animalia	Echinodermata	Echinoidea	Clypeasteroida	Clypeasteridae	Clypeaster		rotundus		A Agassiz, 1863																									Pacific Ocean	Mexico				-110.367
	NMNH		NMNH 17389		Clypeaster ochrus	PreservedSpecimen			Animalia	Echinodermata	Echinoidea	Clypeasteroida	Clypeasteridae	Clypeaster		ochrus		H L Clark, 1914																									Gulf of California	Mexico				-110.367
	NMNH		NMNH E0015566		Brissopsis atlantica	PreservedSpecimen			Animalia	Echinodermata	Echinoidea	Spatangoida	Brissidae	Brissopsis		atlantica		Mortensen, 1907																									Gulf of Mexico	Mexico				-110.367
	NMNH		NMNH E0015572		Brissopsis atlantica	PreservedSpecimen			Animalia	Echinodermata	Echinoidea	Spatangoida	Brissidae	Brissopsis		atlantica		Mortensen, 1907																									Gulf of Mexico	Mexico				-110.367
	NMNH		NMNH E0015573		Brissopsis atlantica	PreservedSpecimen			Animalia	Echinodermata	Echinoidea	Spatangoida	Brissidae	Brissopsis		atlantica		Mortensen, 1907																									Gulf of Mexico	Mexico				-110.367
	MCZ		MCZ 2964		Brisaster latifrons	PreservedSpecimen			Animalia	Echinodermata	Echinoidea	Spatangoida	Schizasteridae	Brisaster		latifrons		A Agassiz, 1898																										Mexico				-110.343
	NMNH		NMNH 10018		Clypeaster ochrus	PreservedSpecimen			Animalia	Echinodermata	Echinoidea	Clypeasteroida	Clypeasteridae	Clypeaster		ochrus		H L Clark, 1914																									Gulf of California	Mexico				-110.343
	MCZ		MCZ 4229		Clypeaster rotundus	PreservedSpecimen			Animalia	Echinodermata	Echinoidea	Clypeasteroida	Clypeasteridae	Clypeaster		rotundus		A Agassiz, 1863																									Pacific Ocean	Mexico				-110.333
	NMNH		NMNH 5395		Clypeaster ochrus	PreservedSpecimen			Animalia	Echinodermata	Echinoidea	Clypeasteroida	Clypeasteridae	Clypeaster		ochrus		H L Clark, 1914																									Gulf of California	Mexico				-110.325
	NMNH		NMNH 15560		Brissopsis atlantica	PreservedSpecimen			Animalia	Echinodermata	Echinoidea	Spatangoida	Brissidae	Brissopsis		atlantica		Mortensen, 1907																									Gulf of Mexico	Mexico				-110.321
	NMNH		NMNH 17390		Clypeaster ochrus	PreservedSpecimen			Animalia	Echinodermata	Echinoidea	Clypeasteroida	Clypeasteridae	Clypeaster		ochrus		H L Clark, 1914																									Gulf of California	Mexico				-110.321
	ICML-UNAM		ICML-UNAM 4.120.2		Brissopsis atlantica	PreservedSpecimen			Animalia	Echinodermata	Echinoidea	Spatangoida	Brissidae	Brissopsis		atlantica		Mortensen, 1907																									Gulf of Mexico	Mexico				-110.317
	ICML-UNAM		ICML-UNAM 4.139.3		Brissopsis atlantica	PreservedSpecimen			Animalia	Echinodermata	Echinoidea	Spatangoida	Brissidae	Brissopsis		atlantica		Mortensen, 1907																									Gulf of Mexico	Mexico				-110.317
	NMNH		NMNH 3614		Clypeaster speciosus	PreservedSpecimen			Animalia	Echinodermata	Echinoidea	Clypeasteroida	Clypeasteridae	Clypeaster		speciosus		Verrill, 1870																									Gulf of California	Mexico				-110.317
	YPM		YPM 4685-S		Clypeaster speciosus	PreservedSpecimen			Animalia	Echinodermata	Echinoidea	Clypeasteroida	Clypeasteridae	Clypeaster		speciosus		Verrill, 1870																									Gulf of California	Mexico				-110.302
	ICML-UNAM		ICML-UNAM 4.125.1		Clypeaster chesheri	PreservedSpecimen			Animalia	Echinodermata	Echinoidea	Clypeasteroida	Clypeasteridae	Clypeaster		chesheri		Serafy, 1970																									Caribbean Sea	Mexico				-110.3
	ICML-UNAM		ICML-UNAM 4.38.12		Dendraster excentricus	PreservedSpecimen			Animalia	Echinodermata	Echinoidea	Clypeasteroida	Dendrasteridae	Dendraster		excentricus		Escholtz, 1829																									Pacific Ocean	Mexico				-110.3
	MCZ		MCZ 2192		Clypeaster rotundus	PreservedSpecimen			Animalia	Echinodermata	Echinoidea	Clypeasteroida	Clypeasteridae	Clypeaster		rotundus		A Agassiz, 1863																									Pacific Ocean	Mexico				-110.3
	MCZ		MCZ 2963		Brisaster townsendi	PreservedSpecimen			Animalia	Echinodermata	Echinoidea	Spatangoida	Schizasteridae	Brisaster		townsendi		A Agassiz, 1898																									Gulf of California	Mexico				-110.3
	MCZ		MCZ 4181		Clypeaster speciosus	PreservedSpecimen			Animalia	Echinodermata	Echinoidea	Clypeasteroida	Clypeasteridae	Clypeaster		speciosus		Verrill, 1870																									Gulf of California	Mexico				-110.3
	MCZ		MCZ 996		Clypeaster speciosus	PreservedSpecimen			Animalia	Echinodermata	Echinoidea	Clypeasteroida	Clypeasteridae	Clypeaster		speciosus		Verrill, 1870																									Gulf of California	Mexico				-110.3
	ICML-UNAM		ICML-UNAM 4.31.14		Clypeaster rosaceus	PreservedSpecimen			Animalia	Echinodermata	Echinoidea	Clypeasteroida	Clypeasteridae	Clypeaster		rosaceus		Linnaeus, 1758																									Gulf of Mexico	Mexico				-110.25
	NMNH		NMNH 20410		Clypeaster rosaceus	PreservedSpecimen			Animalia	Echinodermata	Echinoidea	Clypeasteroida	Clypeasteridae	Clypeaster		rosaceus		Linnaeus, 1758																									Caribbean Sea	Mexico				-110.25
	NMNH		NMNH 21260		Brisaster townsendi	PreservedSpecimen			Animalia	Echinodermata	Echinoidea	Spatangoida	Schizasteridae	Brisaster		townsendi		A Agassiz, 1898																									Gulf of California	Mexico				-110.25
	ICML-UNAM		ICML-UNAM 4.111.1		Leodia sexiesperforata	PreservedSpecimen			Animalia	Echinodermata	Echinoidea	Clypeasteroida	Mellitidae	Leodia		sexiesperforata		Leske, 1778																									Caribbean Sea	Mexico				-110.083
	ICML-UNAM		ICML-UNAM 4.37.18		Encope wetmorei	PreservedSpecimen			Animalia	Echinodermata	Echinoidea	Clypeasteroida	Mellitidae	Encope		wetmorei		A H Clark, 1946																									Gulf of California	Mexico				-110.083
	ICML-UNAM		ICML-UNAM 4.50.32		Lovenia cordiformis	PreservedSpecimen			Animalia	Echinodermata	Echinoidea	Spatangoida	Loveniidae	Lovenia		cordiformis		A Agassiz, 1872																									Gulf of California	Mexico				-110.083
	ICML-UNAM		ICML-UNAM 4.139.13		Brissopsis atlantica	PreservedSpecimen			Animalia	Echinodermata	Echinoidea	Spatangoida	Brissidae	Brissopsis		atlantica		Mortensen, 1907																									Gulf of Mexico	Mexico				-109.917
	ICML-UNAM		ICML-UNAM 4.139.2		Brissopsis atlantica	PreservedSpecimen			Animalia	Echinodermata	Echinoidea	Spatangoida	Brissidae	Brissopsis		atlantica		Mortensen, 1907																									Gulf of Mexico	Mexico				-109.917
	ICML-UNAM		ICML-UNAM 4.139.23		Brissopsis atlantica	PreservedSpecimen			Animalia	Echinodermata	Echinoidea	Spatangoida	Brissidae	Brissopsis		atlantica		Mortensen, 1907																									Gulf of Mexico	Mexico				-109.917
	ICML-UNAM		ICML-UNAM 4.32.25		Clypeaster ravenelii	PreservedSpecimen			Animalia	Echinodermata	Echinoidea	Clypeasteroida	Clypeasteridae	Clypeaster		ravenelii		A Agassiz, 1869																									Gulf of Mexico	Mexico				-109.917
	ICML-UNAM		ICML-UNAM 4.32.26		Clypeaster ravenelii	PreservedSpecimen			Animalia	Echinodermata	Echinoidea	Clypeasteroida	Clypeasteridae	Clypeaster		ravenelii		A Agassiz, 1869																									Gulf of Mexico	Mexico				-109.917
	NMNH		NMNH 36404		Clypeaster speciosus	PreservedSpecimen			Animalia	Echinodermata	Echinoidea	Clypeasteroida	Clypeasteridae	Clypeaster		speciosus		Verrill, 1870																									Gulf of California	Mexico				-109.917
	NMNH		NMNH 37202		Clypeaster speciosus	PreservedSpecimen			Animalia	Echinodermata	Echinoidea	Clypeasteroida	Clypeasteridae	Clypeaster		speciosus		Verrill, 1870																									Gulf of California	Mexico				-109.917
	ICML-UNAM		ICML-UNAM 4.120.3		Brissopsis atlantica	PreservedSpecimen			Animalia	Echinodermata	Echinoidea	Spatangoida	Brissidae	Brissopsis		atlantica		Mortensen, 1907																									Gulf of Mexico	Mexico				-109.883
	ICML-UNAM		ICML-UNAM 4.139.27		Brissopsis atlantica	PreservedSpecimen			Animalia	Echinodermata	Echinoidea	Spatangoida	Brissidae	Brissopsis		atlantica		Mortensen, 1907																									Gulf of Mexico	Mexico				-109.883
	ICML-UNAM		ICML-UNAM 4.32.1		Clypeaster ravenelii	PreservedSpecimen			Animalia	Echinodermata	Echinoidea	Clypeasteroida	Clypeasteridae	Clypeaster		ravenelii		A Agassiz, 1869																									Gulf of Mexico	Mexico				-109.883
	ICML-UNAM		ICML-UNAM 4.48.5		Rhyncholampas pacificus	PreservedSpecimen			Animalia	Echinodermata	Echinoidea	Cassiduloida	Cassidulidae	Rhyncholampas		pacificus		A Agassiz, 1863																									Pacific Ocean	Mexico				-109.883
	ICML-UNAM		ICML-UNAM 4.74.0		Clypeaster prostratus	PreservedSpecimen			Animalia	Echinodermata	Echinoidea	Clypeasteroida	Clypeasteridae	Clypeaster		prostratus		Ravenel, 1845																									Gulf of Mexico	Mexico				-109.883
	MCZ		MCZ 2204		Clypeaster speciosus	PreservedSpecimen			Animalia	Echinodermata	Echinoidea	Clypeasteroida	Clypeasteridae	Clypeaster		speciosus		Verrill, 1870																									Gulf of California	Mexico				-109.883
	NMNH		NMNH 14545		Echinocyamus grandiporus	PreservedSpecimen			Animalia	Echinodermata	Echinoidea	Clypeasteroida	Fibulariidae	Echinocyamus		grandiporus		Mortensen, 1907																									Caribbean Sea	Mexico				-109.883
	NMNH		NMNH 15587		Brissopsis atlantica	PreservedSpecimen			Animalia	Echinodermata	Echinoidea	Spatangoida	Brissidae	Brissopsis		atlantica		Mortensen, 1907																									Gulf of Mexico	Mexico				-109.883
	NMNH		NMNH 17430		Clypeaster rotundus	PreservedSpecimen			Animalia	Echinodermata	Echinoidea	Clypeasteroida	Clypeasteridae	Clypeaster		rotundus		A Agassiz, 1863																									Gulf of California	Mexico				-109.883
	NMNH		NMNH 34276		Dendraster excentricus	PreservedSpecimen			Animalia	Echinodermata	Echinoidea	Clypeasteroida	Dendrasteridae	Dendraster		excentricus		Escholtz, 1829																									Pacific Ocean	Mexico				-109.883
	NMNH		NMNH 36437		Dendraster excentricus	PreservedSpecimen			Animalia	Echinodermata	Echinoidea	Clypeasteroida	Dendrasteridae	Dendraster		excentricus		Escholtz, 1829																									Pacific Ocean	Mexico				-109.883
	NMNH		NMNH 47405		Dendraster excentricus	PreservedSpecimen			Animalia	Echinodermata	Echinoidea	Clypeasteroida	Dendrasteridae	Dendraster		excentricus		Escholtz, 1829																									Pacific Ocean	Mexico				-109.883
	NMNH		NMNH 47406		Dendraster excentricus	PreservedSpecimen			Animalia	Echinodermata	Echinoidea	Clypeasteroida	Dendrasteridae	Dendraster		excentricus		Escholtz, 1829																									Pacific Ocean	Mexico				-109.883
	NMNH		NMNH 6988		Rhyncholampas pacificus	PreservedSpecimen			Animalia	Echinodermata	Echinoidea	Cassiduloida	Cassidulidae	Rhyncholampas		pacificus		A Agassiz, 1863																									Pacific Ocean	Mexico				-109.883
	YPM		YPM 1289		Rhyncholampas pacificus	PreservedSpecimen			Animalia	Echinodermata	Echinoidea	Cassiduloida	Cassidulidae	Rhyncholampas		pacificus		A Agassiz, 1863																									Pacific Ocean	Mexico				-109.883
	YPM		YPM 4683-S		Clypeaster speciosus	PreservedSpecimen			Animalia	Echinodermata	Echinoidea	Clypeasteroida	Clypeasteridae	Clypeaster		speciosus		Verrill, 1870																									Gulf of California	Mexico				-109.883
	ICML-UNAM		ICML-UNAM 4.188.0		Brissopsis columbaris	PreservedSpecimen			Animalia	Echinodermata	Echinoidea	Spatangoida	Brissidae	Brissopsis		columbaris		A Agassiz, 1898																									Gulf of California	Mexico				-109.878
	ICML-UNAM		ICML-UNAM 4.50.5		Lovenia cordiformis	PreservedSpecimen			Animalia	Echinodermata	Echinoidea	Spatangoida	Loveniidae	Lovenia		cordiformis		A Agassiz, 1872																									Gulf of California	Mexico				-109.8
	NMNH		NMNH 32907		Rhyncholampas pacificus	PreservedSpecimen			Animalia	Echinodermata	Echinoidea	Cassiduloida	Cassidulidae	Rhyncholampas		pacificus		A Agassiz, 1863																									Pacific Ocean	Mexico				-109.7
	ICML-UNAM		ICML-UNAM 4.111.18		Leodia sexiesperforata	PreservedSpecimen			Animalia	Echinodermata	Echinoidea	Clypeasteroida	Mellitidae	Leodia		sexiesperforata		Leske, 1778																									Caribbean Sea	Mexico				-109.567
	ICML-UNAM		ICML-UNAM 4.111.17		Leodia sexiesperforata	PreservedSpecimen			Animalia	Echinodermata	Echinoidea	Clypeasteroida	Mellitidae	Leodia		sexiesperforata		Leske, 1778																									Caribbean Sea	Mexico				-109.483
	ICML-UNAM		ICML-UNAM 4.111.4		Leodia sexiesperforata	PreservedSpecimen			Animalia	Echinodermata	Echinoidea	Clypeasteroida	Mellitidae	Leodia		sexiesperforata		Leske, 1778																									Caribbean Sea	Mexico				-109.483
	ICML-UNAM		ICML-UNAM 4.37.19		Encope wetmorei	PreservedSpecimen			Animalia	Echinodermata	Echinoidea	Clypeasteroida	Mellitidae	Encope		wetmorei		A H Clark, 1946																									Gulf of California	Mexico				-109.483
	ICML-UNAM		ICML-UNAM 4.37.8		Encope wetmorei	PreservedSpecimen			Animalia	Echinodermata	Echinoidea	Clypeasteroida	Mellitidae	Encope		wetmorei		A H Clark, 1946																									Gulf of California	Mexico				-109.483
	ICML-UNAM		ICML-UNAM 4.50.17		Brissopsis pacifica	PreservedSpecimen			Animalia	Echinodermata	Echinoidea	Spatangoida	Brissidae	Brissopsis		pacifica		A Agassiz, 1898																									Gulf of California	Mexico				-109.483
	MCZ		MCZ 2419		Encope wetmorei	PreservedSpecimen			Animalia	Echinodermata	Echinoidea	Clypeasteroida	Mellitidae	Encope		wetmorei		A H Clark, 1946																									Gulf of California	Mexico				-109.483
	MCZ		MCZ 3186		Lovenia cordiformis	PreservedSpecimen			Animalia	Echinodermata	Echinoidea	Spatangoida	Loveniidae	Lovenia		cordiformis		A Agassiz, 1872																									Gulf of California	Mexico				-109.483
	ICML-UNAM		ICML-UNAM 4.50.43		Lovenia cordiformis	PreservedSpecimen			Animalia	Echinodermata	Echinoidea	Spatangoida	Loveniidae	Lovenia		cordiformis		A Agassiz, 1872																									Gulf of California	Mexico				-109.48
	MCZ		MCZ 7321		Lovenia cordiformis	PreservedSpecimen			Animalia	Echinodermata	Echinoidea	Spatangoida	Loveniidae	Lovenia		cordiformis		A Agassiz, 1872																									Gulf of California	Mexico				-109.467
	NMNH		NMNH 909		Lovenia cordiformis	PreservedSpecimen			Animalia	Echinodermata	Echinoidea	Spatangoida	Loveniidae	Lovenia		cordiformis		A Agassiz, 1872																									Gulf of California	Mexico				-109.467
	YPM		YPM 4688-S		Encope micropora	PreservedSpecimen			Animalia	Echinodermata	Echinoidea	Clypeasteroida	Mellitidae	Encope		micropora		L Agassiz, 1841																									Gulf of California	Mexico				-109.467
	ICML-UNAM		ICML-UNAM 4.87.0		Mellita quinquiesperforata	PreservedSpecimen			Animalia	Echinodermata	Echinoidea	Clypeasteroida	Mellitidae	Mellita		quinquiesperforata		Leske, 1778																									Gulf of Mexico	Mexico				-109.417
	ICML-UNAM		ICML-UNAM 4.87.11		Mellita quinquiesperforata	PreservedSpecimen			Animalia	Echinodermata	Echinoidea	Clypeasteroida	Mellitidae	Mellita		quinquiesperforata		Leske, 1778																									Gulf of Mexico	Mexico				-109.417
	ICML-UNAM		ICML-UNAM 4.87.8		Mellita quinquiesperforata	PreservedSpecimen			Animalia	Echinodermata	Echinoidea	Clypeasteroida	Mellitidae	Mellita		quinquiesperforata		Leske, 1778																									Gulf of Mexico	Mexico				-109.417
	ICML-UNAM		ICML-UNAM 4.93.10		Brissopsis alta	PreservedSpecimen			Animalia	Echinodermata	Echinoidea	Spatangoida	Brissidae	Brissopsis		alta		Mortensen, 1907																									Gulf of Mexico	Mexico				-109.417
	ICML-UNAM		ICML-UNAM 4.31.3		Clypeaster rosaceus	PreservedSpecimen			Animalia	Echinodermata	Echinoidea	Clypeasteroida	Clypeasteridae	Clypeaster		rosaceus		Linnaeus, 1758																									Caribbean Sea	Mexico				-109.367
	ICML-UNAM		ICML-UNAM 4.31.9		Clypeaster rosaceus	PreservedSpecimen			Animalia	Echinodermata	Echinoidea	Clypeasteroida	Clypeasteridae	Clypeaster		rosaceus		Linnaeus, 1758																									Caribbean Sea	Mexico				-109.367
	ICML-UNAM		ICML-UNAM 4.35.24		Encope micropora	PreservedSpecimen			Animalia	Echinodermata	Echinoidea	Clypeasteroida	Mellitidae	Encope		micropora		L Agassiz, 1841																									Pacific Ocean	Mexico				-109.233
	MCZ		MCZ 2406		Encope micropora	PreservedSpecimen			Animalia	Echinodermata	Echinoidea	Clypeasteroida	Mellitidae	Encope		micropora		L Agassiz, 1841																									Pacific Ocean	Mexico				-109.233
	MCZ		MCZ 2413		Encope micropora	PreservedSpecimen			Animalia	Echinodermata	Echinoidea	Clypeasteroida	Mellitidae	Encope		micropora		L Agassiz, 1841																									Pacific Ocean	Mexico				-109.233
	ICML-UNAM		ICML-UNAM 4.50.37		Lovenia cordiformis	PreservedSpecimen			Animalia	Echinodermata	Echinoidea	Spatangoida	Loveniidae	Lovenia		cordiformis		A Agassiz, 1872																									Gulf of California	Mexico				-108.984
	MCZ		MCZ 7650		Lovenia cordiformis	PreservedSpecimen			Animalia	Echinodermata	Echinoidea	Spatangoida	Loveniidae	Lovenia		cordiformis		A Agassiz, 1872																									Pacific Ocean	Mexico				-108.965
	ICML-UNAM		ICML-UNAM 4.35.1		Encope micropora	PreservedSpecimen			Animalia	Echinodermata	Echinoidea	Clypeasteroida	Mellitidae	Encope		micropora		L Agassiz, 1841																									Gulf of California	Mexico				-108.95
	ICML-UNAM		ICML-UNAM 4.50.24		Lovenia cordiformis	PreservedSpecimen			Animalia	Echinodermata	Echinoidea	Spatangoida	Loveniidae	Lovenia		cordiformis		A Agassiz, 1872																									Gulf of California	Mexico				-108.95
	ICML-UNAM		ICML-UNAM 4.35.20		Encope micropora	PreservedSpecimen			Animalia	Echinodermata	Echinoidea	Clypeasteroida	Mellitidae	Encope		micropora		L Agassiz, 1841																									Pacific Ocean	Mexico				-108.85
	YPM		YPM 4679-S		Encope micropora	PreservedSpecimen			Animalia	Echinodermata	Echinoidea	Clypeasteroida	Mellitidae	Encope		micropora		L Agassiz, 1841																									Gulf of California	Mexico				-108.686
	NMNH		NMNH 21083		Cystechinus giganteus	PreservedSpecimen			Animalia	Echinodermata	Echinoidea	Holasteroida	Urechinidae	Cystechinus		giganteus		A Agassiz, 1898																									Gulf of California	Mexico				-108.667
	ICML-UNAM		ICML-UNAM 4.139.1		Brissopsis atlantica	PreservedSpecimen			Animalia	Echinodermata	Echinoidea	Spatangoida	Brissidae	Brissopsis		atlantica		Mortensen, 1907																									Gulf of Mexico	Mexico				-108.667
	ICML-UNAM		ICML-UNAM 4.139.6		Brissopsis atlantica	PreservedSpecimen			Animalia	Echinodermata	Echinoidea	Spatangoida	Brissidae	Brissopsis		atlantica		Mortensen, 1907																									Gulf of Mexico	Mexico				-108.667
	MCZ		MCZ 2759		Cystechinus giganteus	PreservedSpecimen			Animalia	Echinodermata	Echinoidea	Holasteroida	Urechinidae	Cystechinus		giganteus		A Agassiz, 1898																									Gulf of California	Mexico				-108.667
	MCZ		MCZ 2777		Pourtalesia tanneri	PreservedSpecimen			Animalia	Echinodermata	Echinoidea	Holasteroida	Pourtalesiidae	Pourtalesia		tanneri		A Agassiz, 1898																									Gulf of California	Mexico				-108.667
	MCZ		MCZ 2786		Cystechinus giganteus	PreservedSpecimen			Animalia	Echinodermata	Echinoidea	Holasteroida	Urechinidae	Cystechinus		giganteus		A Agassiz, 1898																									Gulf of California	Mexico				-108.667
	MCZ		MCZ 2789		Pourtalesia tanneri	PreservedSpecimen			Animalia	Echinodermata	Echinoidea	Holasteroida	Pourtalesiidae	Pourtalesia		tanneri		A Agassiz, 1898																									Gulf of California	Mexico				-108.667
	MCZ		MCZ 4307		Pourtalesia tanneri	PreservedSpecimen			Animalia	Echinodermata	Echinoidea	Holasteroida	Pourtalesiidae	Pourtalesia		tanneri		A Agassiz, 1898																									Gulf of California	Mexico				-108.667
	NMNH		NMNH 20380		Palaeobrissus hilgardi	PreservedSpecimen			Animalia	Echinodermata	Echinoidea	Spatangoida	Palaeotropidae	Palaeobrissus		hilgardi		A Agassiz, 1883																									Caribbean Sea	Mexico				-108.667
	NMNH		NMNH 21082		Pourtalesia tanneri	PreservedSpecimen			Animalia	Echinodermata	Echinoidea	Holasteroida	Pourtalesiidae	Pourtalesia		tanneri		A Agassiz, 1898																									Gulf of California	Mexico				-108.667
	NMNH		NMNH 40049		Encope micropora	PreservedSpecimen			Animalia	Echinodermata	Echinoidea	Clypeasteroida	Mellitidae	Encope		micropora		L Agassiz, 1841																									Pacific Ocean	Mexico				-108.667
	ICML-UNAM		ICML-UNAM 4.153.0		Encope micropora	PreservedSpecimen			Animalia	Echinodermata	Echinoidea	Clypeasteroida	Mellitidae	Encope		micropora		L Agassiz, 1841																									Pacific Ocean	Mexico				-108.5
	ICML-UNAM		ICML-UNAM 4.35.23		Encope micropora	PreservedSpecimen			Animalia	Echinodermata	Echinoidea	Clypeasteroida	Mellitidae	Encope		micropora		L Agassiz, 1841																									Pacific Ocean	Mexico				-108.5
	ICML-UNAM		ICML-UNAM 4.50.25		Lovenia cordiformis	PreservedSpecimen			Animalia	Echinodermata	Echinoidea	Spatangoida	Loveniidae	Lovenia		cordiformis		A Agassiz, 1872																									Gulf of California	Mexico				-108.5
	ICML-UNAM		ICML-UNAM 4.50.26		Lovenia cordiformis	PreservedSpecimen			Animalia	Echinodermata	Echinoidea	Spatangoida	Loveniidae	Lovenia		cordiformis		A Agassiz, 1872																									Gulf of California	Mexico				-108.5
	ICML-UNAM		ICML-UNAM 4.50.27		Lovenia cordiformis	PreservedSpecimen			Animalia	Echinodermata	Echinoidea	Spatangoida	Loveniidae	Lovenia		cordiformis		A Agassiz, 1872																									Gulf of California	Mexico				-108.5
	MCZ		MCZ 2407		Encope micropora	PreservedSpecimen			Animalia	Echinodermata	Echinoidea	Clypeasteroida	Mellitidae	Encope		micropora		L Agassiz, 1841																									Pacific Ocean	Mexico				-108.5
	MCZ		MCZ 3998		Encope micropora	PreservedSpecimen			Animalia	Echinodermata	Echinoidea	Clypeasteroida	Mellitidae	Encope		micropora		L Agassiz, 1841																									Pacific Ocean	Mexico				-108.5
	MCZ		MCZ 7368		Lovenia cordiformis	PreservedSpecimen			Animalia	Echinodermata	Echinoidea	Spatangoida	Loveniidae	Lovenia		cordiformis		A Agassiz, 1872																									Pacific Ocean	Mexico				-108.5
	NMNH		NMNH 32332		Encope micropora	PreservedSpecimen			Animalia	Echinodermata	Echinoidea	Clypeasteroida	Mellitidae	Encope		micropora		L Agassiz, 1841																									Pacific Ocean	Mexico				-108.5
	NMNH		NMNH 32444		Encope micropora	PreservedSpecimen			Animalia	Echinodermata	Echinoidea	Clypeasteroida	Mellitidae	Encope		micropora		L Agassiz, 1841																									Pacific Ocean	Mexico				-108.5
	NMNH		NMNH 34255		Encope micropora	PreservedSpecimen			Animalia	Echinodermata	Echinoidea	Clypeasteroida	Mellitidae	Encope		micropora		L Agassiz, 1841																									Pacific Ocean	Mexico				-108.5
	NMNH		NMNH 34305		Encope micropora	PreservedSpecimen			Animalia	Echinodermata	Echinoidea	Clypeasteroida	Mellitidae	Encope		micropora		L Agassiz, 1841																									Pacific Ocean	Mexico				-108.5
	NMNH		NMNH 8986		Encope micropora	PreservedSpecimen			Animalia	Echinodermata	Echinoidea	Clypeasteroida	Mellitidae	Encope		micropora		L Agassiz, 1841																									Pacific Ocean	Mexico				-108.5
	NMNH		NMNH 958		Lovenia cordiformis	PreservedSpecimen			Animalia	Echinodermata	Echinoidea	Spatangoida	Loveniidae	Lovenia		cordiformis		A Agassiz, 1872																									Gulf of California	Mexico				-108.5
	YPM		YPM 4669-S		Encope micropora	PreservedSpecimen			Animalia	Echinodermata	Echinoidea	Clypeasteroida	Mellitidae	Encope		micropora		L Agassiz, 1841																									Gulf of California	Mexico				-108.5
	ICML-UNAM		ICML-UNAM 4.50.6		Lovenia cordiformis	PreservedSpecimen			Animalia	Echinodermata	Echinoidea	Spatangoida	Loveniidae	Lovenia		cordiformis		A Agassiz, 1872																									Gulf of California	Mexico				-108.287
	ICML-UNAM		ICML-UNAM 4.35.14		Encope micropora	PreservedSpecimen			Animalia	Echinodermata	Echinoidea	Clypeasteroida	Mellitidae	Encope		micropora		L Agassiz, 1841																									Gulf of California	Mexico				-107.317
	ICML-UNAM		ICML-UNAM 4.50.31		Lovenia cordiformis	PreservedSpecimen			Animalia	Echinodermata	Echinoidea	Spatangoida	Loveniidae	Lovenia		cordiformis		A Agassiz, 1872																									Gulf of California	Mexico				-106.933
	YPM		YPM 4686-S		Encope micropora	PreservedSpecimen			Animalia	Echinodermata	Echinoidea	Clypeasteroida	Mellitidae	Encope		micropora		L Agassiz, 1841																									Gulf of California	Mexico				-106.933
	MCZ		MCZ 8036		Encope micropora	PreservedSpecimen			Animalia	Echinodermata	Echinoidea	Clypeasteroida	Mellitidae	Encope		micropora		L Agassiz, 1841																									Gulf of California	Mexico				-106.476
	ICML-UNAM		ICML-UNAM 4.103.46		Encope aberrans	PreservedSpecimen			Animalia	Echinodermata	Echinoidea	Clypeasteroida	Mellitidae	Encope		aberrans		Martens, 1867																									Caribbean Sea	Mexico				-106.467
	ICML-UNAM		ICML-UNAM 4.50.11		Lovenia cordiformis	PreservedSpecimen			Animalia	Echinodermata	Echinoidea	Spatangoida	Loveniidae	Lovenia		cordiformis		A Agassiz, 1872																									Gulf of California	Mexico				-106.467
	ICML-UNAM		ICML-UNAM 4.36.1		Encope perspectiva	PreservedSpecimen			Animalia	Echinodermata	Echinoidea	Clypeasteroida	Mellitidae	Encope		perspectiva		L Agassiz, 1841																									Gulf of California	Mexico				-106.433
	ICML-UNAM		ICML-UNAM 4.36.2		Encope perspectiva	PreservedSpecimen			Animalia	Echinodermata	Echinoidea	Clypeasteroida	Mellitidae	Encope		perspectiva		L Agassiz, 1841																									Gulf of California	Mexico				-106.433
	ICML-UNAM		ICML-UNAM 4.36.3		Encope perspectiva	PreservedSpecimen			Animalia	Echinodermata	Echinoidea	Clypeasteroida	Mellitidae	Encope		perspectiva		L Agassiz, 1841																									Pacific Ocean	Mexico				-106.433
	ICML-UNAM		ICML-UNAM 4.50.29		Lovenia cordiformis	PreservedSpecimen			Animalia	Echinodermata	Echinoidea	Spatangoida	Loveniidae	Lovenia		cordiformis		A Agassiz, 1872																									Gulf of California	Mexico				-106.433
	ICML-UNAM		ICML-UNAM 4.50.46		Lovenia cordiformis	PreservedSpecimen			Animalia	Echinodermata	Echinoidea	Spatangoida	Loveniidae	Lovenia		cordiformis		A Agassiz, 1872																									Gulf of California	Mexico				-106.433
	MCZ		MCZ 2420		Encope perspectiva	PreservedSpecimen			Animalia	Echinodermata	Echinoidea	Clypeasteroida	Mellitidae	Encope		perspectiva		L Agassiz, 1841																										Mexico				-106.433
	MCZ		MCZ 2421		Encope wetmorei	PreservedSpecimen			Animalia	Echinodermata	Echinoidea	Clypeasteroida	Mellitidae	Encope		wetmorei		A H Clark, 1946																										Mexico				-106.433
	YPM		YPM 4682-S		Encope micropora	PreservedSpecimen			Animalia	Echinodermata	Echinoidea	Clypeasteroida	Mellitidae	Encope		micropora		L Agassiz, 1841																									Gulf of California	Mexico				-106.433
	NMNH		NMNH 47213		Encope micropora	PreservedSpecimen			Animalia	Echinodermata	Echinoidea	Clypeasteroida	Mellitidae	Encope		micropora		L Agassiz, 1841																									Gulf of California	Mexico				-106.418
	NMNH		NMNH E0007164		Encope wetmorei	PreservedSpecimen			Animalia	Echinodermata	Echinoidea	Clypeasteroida	Mellitidae	Encope		wetmorei		A H Clark, 1946																									Pacific Ocean	Mexico				-106.417
	ICML-UNAM		ICML-UNAM 4.113.0		Plethotaenia spatangoides	PreservedSpecimen			Animalia	Echinodermata	Echinoidea	Spatangoida	Spatangidae	Plethotaenia		spatangoides		A Agassiz, 1883																									Gulf of Mexico	Mexico				-106.417
	ICML-UNAM		ICML-UNAM 4.113.3		Plethotaenia spatangoides	PreservedSpecimen			Animalia	Echinodermata	Echinoidea	Spatangoida	Spatangidae	Plethotaenia		spatangoides		A Agassiz, 1883																									Gulf of Mexico	Mexico				-106.417
	ICML-UNAM		ICML-UNAM 4.35.2		Encope micropora	PreservedSpecimen			Animalia	Echinodermata	Echinoidea	Clypeasteroida	Mellitidae	Encope		micropora		L Agassiz, 1841																									Gulf of California	Mexico				-106.417
	ICML-UNAM		ICML-UNAM 4.35.9		Encope micropora	PreservedSpecimen			Animalia	Echinodermata	Echinoidea	Clypeasteroida	Mellitidae	Encope		micropora		L Agassiz, 1841																									Gulf of California	Mexico				-106.417
	ICML-UNAM		ICML-UNAM 4.37.1		Encope wetmorei	PreservedSpecimen			Animalia	Echinodermata	Echinoidea	Clypeasteroida	Mellitidae	Encope		wetmorei		A H Clark, 1946																									Pacific Ocean	Mexico				-106.417
	ICML-UNAM		ICML-UNAM 4.37.29		Encope wetmorei	PreservedSpecimen			Animalia	Echinodermata	Echinoidea	Clypeasteroida	Mellitidae	Encope		wetmorei		A H Clark, 1946																									Pacific Ocean	Mexico				-106.417
	ICML-UNAM		ICML-UNAM 4.50.14		Lovenia cordiformis	PreservedSpecimen			Animalia	Echinodermata	Echinoidea	Spatangoida	Loveniidae	Lovenia		cordiformis		A Agassiz, 1872																									Gulf of California	Mexico				-106.417
	ICML-UNAM		ICML-UNAM 4.50.19		Lovenia cordiformis	PreservedSpecimen			Animalia	Echinodermata	Echinoidea	Spatangoida	Loveniidae	Lovenia		cordiformis		A Agassiz, 1872																									Gulf of California	Mexico				-106.417
	ICML-UNAM		ICML-UNAM 4.54.8		Brissus obesus	PreservedSpecimen			Animalia	Echinodermata	Echinoidea	Spatangoida	Brissidae	Brissus		obesus		Verrill, 1867																									Gulf of California	Mexico				-106.417
	MCZ		MCZ 7363		Encope micropora	PreservedSpecimen			Animalia	Echinodermata	Echinoidea	Clypeasteroida	Mellitidae	Encope		micropora		L Agassiz, 1841																									Gulf of California	Mexico				-106.417
	NMNH		NMNH 00034205		Encope perspectiva	PreservedSpecimen			Animalia	Echinodermata	Echinoidea	Clypeasteroida	Mellitidae	Encope		perspectiva		L Agassiz, 1841																									Pacific Ocean	Mexico				-106.417
	NMNH		NMNH 17385		Encope micropora	PreservedSpecimen			Animalia	Echinodermata	Echinoidea	Clypeasteroida	Mellitidae	Encope		micropora		L Agassiz, 1841																									Gulf of California	Mexico				-106.417
	NMNH		NMNH 2626		Encope micropora	PreservedSpecimen			Animalia	Echinodermata	Echinoidea	Clypeasteroida	Mellitidae	Encope		micropora		L Agassiz, 1841																										Mexico				-106.417
	NMNH		NMNH 33434		Lovenia cordiformis	PreservedSpecimen			Animalia	Echinodermata	Echinoidea	Spatangoida	Loveniidae	Lovenia		cordiformis		A Agassiz, 1872																									Pacific Ocean	Mexico				-106.417
	NMNH		NMNH 47212		Encope micropora	PreservedSpecimen			Animalia	Echinodermata	Echinoidea	Clypeasteroida	Mellitidae	Encope		micropora		L Agassiz, 1841																									Gulf of California	Mexico				-106.417
	NMNH		NMNH 26929		Spatangus californicus	PreservedSpecimen			Animalia	Echinodermata	Echinoidea	Spatangoida	Spatangidae	Spatangus		californicus		H L Clark, 1917																									Pacific Ocean	Mexico				-106.414
	ICML-UNAM		ICML-UNAM 4.54.10		Brissus obesus	PreservedSpecimen			Animalia	Echinodermata	Echinoidea	Spatangoida	Brissidae	Brissus		obesus		Verrill, 1867																									Gulf of California	Mexico				-106.413
	NMNH		NMNH 2627		Encope micropora	PreservedSpecimen			Animalia	Echinodermata	Echinoidea	Clypeasteroida	Mellitidae	Encope		micropora		L Agassiz, 1841																										Mexico				-106.413
	NMNH		NMNH 2628		Encope micropora	PreservedSpecimen			Animalia	Echinodermata	Echinoidea	Clypeasteroida	Mellitidae	Encope		micropora		L Agassiz, 1841																										Mexico				-106.413
	ICML-UNAM		ICML-UNAM 4.50.38		Lovenia cordiformis	PreservedSpecimen			Animalia	Echinodermata	Echinoidea	Spatangoida	Loveniidae	Lovenia		cordiformis		A Agassiz, 1872																									Gulf of California	Mexico				-106.413
	ICML-UNAM		ICML-UNAM 4.117.9		Hypselaster limicolus	PreservedSpecimen			Animalia	Echinodermata	Echinoidea	Spatangoida	Schizasteridae	Hypselaster		limicolus		A Agassiz, 1878																									Gulf of Mexico	Mexico				-106.412
	NMNH		NMNH 50365		Encope micropora	PreservedSpecimen			Animalia	Echinodermata	Echinoidea	Clypeasteroida	Mellitidae	Encope		micropora		L Agassiz, 1841																									Gulf of California	Mexico				-106.412
	ICML-UNAM		ICML-UNAM 4.35.6		Encope micropora	PreservedSpecimen			Animalia	Echinodermata	Echinoidea	Clypeasteroida	Mellitidae	Encope		micropora		L Agassiz, 1841																									Gulf of California	Mexico				-106.411
	ICML-UNAM		ICML-UNAM 4.35.13		Encope micropora	PreservedSpecimen			Animalia	Echinodermata	Echinoidea	Clypeasteroida	Mellitidae	Encope		micropora		L Agassiz, 1841																									Gulf of California	Mexico				-106.411
	NMNH		NMNH 50366		Encope micropora	PreservedSpecimen			Animalia	Echinodermata	Echinoidea	Clypeasteroida	Mellitidae	Encope		micropora		L Agassiz, 1841																									Gulf of California	Mexico				-106.41
	MCZ		MCZ 2416		Encope micropora	PreservedSpecimen			Animalia	Echinodermata	Echinoidea	Clypeasteroida	Mellitidae	Encope		micropora		L Agassiz, 1841																									Gulf of California	Mexico				-106.41
	NMNH		NMNH 17386		Encope micropora	PreservedSpecimen			Animalia	Echinodermata	Echinoidea	Clypeasteroida	Mellitidae	Encope		micropora		L Agassiz, 1841																									Gulf of California	Mexico				-106.407
	MCZ		MCZ 7680		Encope micropora	PreservedSpecimen			Animalia	Echinodermata	Echinoidea	Clypeasteroida	Mellitidae	Encope		micropora		L Agassiz, 1841																									Gulf of California	Mexico				-106.407
	NMNH		NMNH 6794		Encope micropora	PreservedSpecimen			Animalia	Echinodermata	Echinoidea	Clypeasteroida	Mellitidae	Encope		micropora		L Agassiz, 1841																									Gulf of California	Mexico				-106.407
	ICML-UNAM		ICML-UNAM 4.35.15		Encope micropora	PreservedSpecimen			Animalia	Echinodermata	Echinoidea	Clypeasteroida	Mellitidae	Encope		micropora		L Agassiz, 1841																									Gulf of California	Mexico				-106.405
	ICML-UNAM		ICML-UNAM 4.35.16		Encope micropora	PreservedSpecimen			Animalia	Echinodermata	Echinoidea	Clypeasteroida	Mellitidae	Encope		micropora		L Agassiz, 1841																									Gulf of California	Mexico				-106.404
	NMNH		NMNH 47214		Encope micropora	PreservedSpecimen			Animalia	Echinodermata	Echinoidea	Clypeasteroida	Mellitidae	Encope		micropora		L Agassiz, 1841																									Gulf of California	Mexico				-106.404
	NMNH		NMNH 28091		Encope micropora	PreservedSpecimen			Animalia	Echinodermata	Echinoidea	Clypeasteroida	Mellitidae	Encope		micropora		L Agassiz, 1841																									Gulf of California	Mexico				-106.403
	MCZ		MCZ 7680		Encope micropora	PreservedSpecimen			Animalia	Echinodermata	Echinoidea	Clypeasteroida	Mellitidae	Encope		micropora		L Agassiz, 1841																									Gulf of California	Mexico				-106.403
	MCZ		MCZ 8112		Encope micropora	PreservedSpecimen			Animalia	Echinodermata	Echinoidea	Clypeasteroida	Mellitidae	Encope		micropora		L Agassiz, 1841																									Gulf of California	Mexico				-106.403
	NMNH		NMNH 9949		Encope micropora	PreservedSpecimen			Animalia	Echinodermata	Echinoidea	Clypeasteroida	Mellitidae	Encope		micropora		L Agassiz, 1841																									Gulf of California	Mexico				-106.403
	ICML-UNAM		ICML-UNAM 4.35.7		Encope micropora	PreservedSpecimen			Animalia	Echinodermata	Echinoidea	Clypeasteroida	Mellitidae	Encope		micropora		L Agassiz, 1841																									Gulf of California	Mexico				-106.4
	MCZ		MCZ 6043		Encope perspectiva	PreservedSpecimen			Animalia	Echinodermata	Echinoidea	Clypeasteroida	Mellitidae	Encope		perspectiva		L Agassiz, 1841																									Gulf of California	Mexico				-106.4
	NMNH		NMNH 28092		Encope micropora	PreservedSpecimen			Animalia	Echinodermata	Echinoidea	Clypeasteroida	Mellitidae	Encope		micropora		L Agassiz, 1841																									Gulf of California	Mexico				-106.4
	NMNH		NMNH 50364		Encope micropora	PreservedSpecimen			Animalia	Echinodermata	Echinoidea	Clypeasteroida	Mellitidae	Encope		micropora		L Agassiz, 1841																									Gulf of California	Mexico				-106.4
	NMNH		NMNH 7454		Encope micropora	PreservedSpecimen			Animalia	Echinodermata	Echinoidea	Clypeasteroida	Mellitidae	Encope		micropora		L Agassiz, 1841																									Gulf of California	Mexico				-106.4
	ICML-UNAM		ICML-UNAM 4.78.0		Rhynobrissus cuneus	PreservedSpecimen			Animalia	Echinodermata	Echinoidea	Spatangoida	Brissidae	Rhynobrissus		cuneus		Cooke, 1957																									Gulf of Mexico	Mexico				-106.383
	MCZ		MCZ 2770		Plexechinus cinctus	PreservedSpecimen			Animalia	Echinodermata	Echinoidea	Holasteroida	Plaexechinidae	Plexechinus		cinctus		A Agassiz, 1898																									Pacific Ocean	Mexico				-106.383
	ICML-UNAM		ICML-UNAM 4.50.3		Lovenia cordiformis	PreservedSpecimen			Animalia	Echinodermata	Echinoidea	Spatangoida	Loveniidae	Lovenia		cordiformis		A Agassiz, 1872																									Gulf of California	Mexico				-106.369
	ICML-UNAM		ICML-UNAM 4.103.45		Encope aberrans	PreservedSpecimen			Animalia	Echinodermata	Echinoidea	Clypeasteroida	Mellitidae	Encope		aberrans		Martens, 1867																									Caribbean Sea	Mexico				-105.883
	ICML-UNAM		ICML-UNAM 4.103.47		Encope aberrans	PreservedSpecimen			Animalia	Echinodermata	Echinoidea	Clypeasteroida	Mellitidae	Encope		aberrans		Martens, 1867																									Caribbean Sea	Mexico				-105.883
	NMNH		NMNH 957		Brissus obesus	PreservedSpecimen			Animalia	Echinodermata	Echinoidea	Spatangoida	Brissidae	Brissus		obesus		Verrill, 1867																									Gulf of California	Mexico				-105.563
	ICML-UNAM		ICML-UNAM 4.54.20		Brissus obesus	PreservedSpecimen			Animalia	Echinodermata	Echinoidea	Spatangoida	Brissidae	Brissus		obesus		Verrill, 1867																									Gulf of California	Mexico				-105.283
	ICML-UNAM		ICML-UNAM 4.54.6		Brissus obesus	PreservedSpecimen			Animalia	Echinodermata	Echinoidea	Spatangoida	Brissidae	Brissus		obesus		Verrill, 1867																									Gulf of California	Mexico				-105.283
	NMNH		NMNH 36755		Brissus obesus	PreservedSpecimen			Animalia	Echinodermata	Echinoidea	Spatangoida	Brissidae	Brissus		obesus		Verrill, 1867																									Gulf of California	Mexico				-105.283
	MCZ		MCZ 7684		Brissus obesus	PreservedSpecimen			Animalia	Echinodermata	Echinoidea	Spatangoida	Brissidae	Brissus		obesus		Verrill, 1867																									Gulf of California	Mexico				-105.109
	NMNH		NMNH 35672		Rhyncholampas pacificus	PreservedSpecimen			Animalia	Echinodermata	Echinoidea	Cassiduloida	Cassidulidae	Rhyncholampas		pacificus		A Agassiz, 1863																									Pacific Ocean	Mexico				-105.083
	ICML-UNAM		ICML-UNAM 4.103.3		Encope aberrans	PreservedSpecimen			Animalia	Echinodermata	Echinoidea	Clypeasteroida	Mellitidae	Encope		aberrans		Martens, 1867																									Caribbean Sea	Mexico				-104.257
	ICML-UNAM		ICML-UNAM 4.103.0		Encope aberrans	PreservedSpecimen			Animalia	Echinodermata	Echinoidea	Clypeasteroida	Mellitidae	Encope		aberrans		Martens, 1867																									Caribbean Sea	Mexico				-104.067
	ICML-UNAM		ICML-UNAM 4.103.1		Encope aberrans	PreservedSpecimen			Animalia	Echinodermata	Echinoidea	Clypeasteroida	Mellitidae	Encope		aberrans		Martens, 1867																									Caribbean Sea	Mexico				-104.067
	ICML-UNAM		ICML-UNAM 4.103.2		Encope aberrans	PreservedSpecimen			Animalia	Echinodermata	Echinoidea	Clypeasteroida	Mellitidae	Encope		aberrans		Martens, 1867																									Caribbean Sea	Mexico				-104.067
	ICML-UNAM		ICML-UNAM 4.103.50		Encope aberrans	PreservedSpecimen			Animalia	Echinodermata	Echinoidea	Clypeasteroida	Mellitidae	Encope		aberrans		Martens, 1867																									Caribbean Sea	Mexico				-104.067
	ICML-UNAM		ICML-UNAM 4.103.30		Encope aberrans	PreservedSpecimen			Animalia	Echinodermata	Echinoidea	Clypeasteroida	Mellitidae	Encope		aberrans		Martens, 1867																									Caribbean Sea	Mexico				-103.742
	ICML-UNAM		ICML-UNAM 4.103.31		Encope aberrans	PreservedSpecimen			Animalia	Echinodermata	Echinoidea	Clypeasteroida	Mellitidae	Encope		aberrans		Martens, 1867																									Caribbean Sea	Mexico				-103.73
	ICML-UNAM		ICML-UNAM 4.103.5		Encope aberrans	PreservedSpecimen			Animalia	Echinodermata	Echinoidea	Clypeasteroida	Mellitidae	Encope		aberrans		Martens, 1867																									Caribbean Sea	Mexico				-103.517
	ICML-UNAM		ICML-UNAM 4.103.25		Encope aberrans	PreservedSpecimen			Animalia	Echinodermata	Echinoidea	Clypeasteroida	Mellitidae	Encope		aberrans		Martens, 1867																									Caribbean Sea	Mexico				-102.974
	ICML-UNAM		ICML-UNAM 4.103.48		Encope aberrans	PreservedSpecimen			Animalia	Echinodermata	Echinoidea	Clypeasteroida	Mellitidae	Encope		aberrans		Martens, 1867																									Caribbean Sea	Mexico				-102.974
	ICML-UNAM		ICML-UNAM 4.103.9		Encope aberrans	PreservedSpecimen			Animalia	Echinodermata	Echinoidea	Clypeasteroida	Mellitidae	Encope		aberrans		Martens, 1867																									Caribbean Sea	Mexico				-102.974
	ICML-UNAM		ICML-UNAM 4.103.53		Encope aberrans	PreservedSpecimen			Animalia	Echinodermata	Echinoidea	Clypeasteroida	Mellitidae	Encope		aberrans		Martens, 1867																									Caribbean Sea	Mexico				-102.825
	ICML-UNAM		ICML-UNAM 4.103.39		Encope aberrans	PreservedSpecimen			Animalia	Echinodermata	Echinoidea	Clypeasteroida	Mellitidae	Encope		aberrans		Martens, 1867																									Caribbean Sea	Mexico				-102.817
	ICML-UNAM		ICML-UNAM 4.103.54		Encope aberrans	PreservedSpecimen			Animalia	Echinodermata	Echinoidea	Clypeasteroida	Mellitidae	Encope		aberrans		Martens, 1867																									Caribbean Sea	Mexico				-102.815
	ICML-UNAM		ICML-UNAM 4.103.13		Encope aberrans	PreservedSpecimen			Animalia	Echinodermata	Echinoidea	Clypeasteroida	Mellitidae	Encope		aberrans		Martens, 1867																									Caribbean Sea	Mexico				-102.786
	ICML-UNAM		ICML-UNAM 4.103.26		Encope aberrans	PreservedSpecimen			Animalia	Echinodermata	Echinoidea	Clypeasteroida	Mellitidae	Encope		aberrans		Martens, 1867																									Caribbean Sea	Mexico				-102.786
	ICML-UNAM		ICML-UNAM 4.103.56		Encope aberrans	PreservedSpecimen			Animalia	Echinodermata	Echinoidea	Clypeasteroida	Mellitidae	Encope		aberrans		Martens, 1867																									Caribbean Sea	Mexico				-102.786
	ICML-UNAM		ICML-UNAM 4.103.6		Encope aberrans	PreservedSpecimen			Animalia	Echinodermata	Echinoidea	Clypeasteroida	Mellitidae	Encope		aberrans		Martens, 1867																									Caribbean Sea	Mexico				-102.77
	ICML-UNAM		ICML-UNAM 4.103.28		Encope aberrans	PreservedSpecimen			Animalia	Echinodermata	Echinoidea	Clypeasteroida	Mellitidae	Encope		aberrans		Martens, 1867																									Caribbean Sea	Mexico				-102.753
	ICML-UNAM		ICML-UNAM 4.103.27		Encope aberrans	PreservedSpecimen			Animalia	Echinodermata	Echinoidea	Clypeasteroida	Mellitidae	Encope		aberrans		Martens, 1867																									Caribbean Sea	Mexico				-102.747
	ICML-UNAM		ICML-UNAM 4.103.24		Encope aberrans	PreservedSpecimen			Animalia	Echinodermata	Echinoidea	Clypeasteroida	Mellitidae	Encope		aberrans		Martens, 1867																									Caribbean Sea	Mexico				-102.333
	ICML-UNAM		ICML-UNAM 4.103.40		Encope aberrans	PreservedSpecimen			Animalia	Echinodermata	Echinoidea	Clypeasteroida	Mellitidae	Encope		aberrans		Martens, 1867																									Caribbean Sea	Mexico				-102.333
	ICML-UNAM		ICML-UNAM 4.103.41		Encope aberrans	PreservedSpecimen			Animalia	Echinodermata	Echinoidea	Clypeasteroida	Mellitidae	Encope		aberrans		Martens, 1867																									Caribbean Sea	Mexico				-102.333
	ICML-UNAM		ICML-UNAM 4.103.42		Encope aberrans	PreservedSpecimen			Animalia	Echinodermata	Echinoidea	Clypeasteroida	Mellitidae	Encope		aberrans		Martens, 1867																									Caribbean Sea	Mexico				-102.333
	ICML-UNAM		ICML-UNAM 4.103.43		Encope aberrans	PreservedSpecimen			Animalia	Echinodermata	Echinoidea	Clypeasteroida	Mellitidae	Encope		aberrans		Martens, 1867																									Caribbean Sea	Mexico				-102.333
	ICML-UNAM		ICML-UNAM 4.103.44		Encope aberrans	PreservedSpecimen			Animalia	Echinodermata	Echinoidea	Clypeasteroida	Mellitidae	Encope		aberrans		Martens, 1867																									Caribbean Sea	Mexico				-102.333
	ICML-UNAM		ICML-UNAM 4.103.22		Encope aberrans	PreservedSpecimen			Animalia	Echinodermata	Echinoidea	Clypeasteroida	Mellitidae	Encope		aberrans		Martens, 1867																									Caribbean Sea	Mexico				-101.867
	ICML-UNAM		ICML-UNAM 4.34.5		Encope grandis	PreservedSpecimen			Animalia	Echinodermata	Echinoidea	Clypeasteroida	Mellitidae	Encope		grandis		L Agassiz, 1841																									Gulf of California	Mexico				-101.7
	ICML-UNAM		ICML-UNAM 4.54.4		Brissus obesus	PreservedSpecimen			Animalia	Echinodermata	Echinoidea	Spatangoida	Brissidae	Brissus		obesus		Verrill, 1867																									Gulf of California	Mexico				-101.7
	ICML-UNAM		ICML-UNAM 4.103.15		Encope aberrans	PreservedSpecimen			Animalia	Echinodermata	Echinoidea	Clypeasteroida	Mellitidae	Encope		aberrans		Martens, 1867																									Caribbean Sea	Mexico				-101.65
	ICML-UNAM		ICML-UNAM 4.48.3		Rhyncholampas pacificus	PreservedSpecimen			Animalia	Echinodermata	Echinoidea	Cassiduloida	Cassidulidae	Rhyncholampas		pacificus		A Agassiz, 1863																									Pacific Ocean	Mexico				-101.65
	ICML-UNAM		ICML-UNAM 4.103.8		Encope aberrans	PreservedSpecimen			Animalia	Echinodermata	Echinoidea	Clypeasteroida	Mellitidae	Encope		aberrans		Martens, 1867																									Caribbean Sea	Mexico				-101.567
	NMNH		NMNH 26954		Brissopsis pacifica	PreservedSpecimen			Animalia	Echinodermata	Echinoidea	Spatangoida	Brissidae	Brissopsis		pacifica		A Agassiz, 1898																									Gulf of California	Mexico				-101.567
	ICML-UNAM		ICML-UNAM 4.103.7		Encope aberrans	PreservedSpecimen			Animalia	Echinodermata	Echinoidea	Clypeasteroida	Mellitidae	Encope		aberrans		Martens, 1867																									Caribbean Sea	Mexico				-101.55
	ICML-UNAM		ICML-UNAM 4.103.34		Encope aberrans	PreservedSpecimen			Animalia	Echinodermata	Echinoidea	Clypeasteroida	Mellitidae	Encope		aberrans		Martens, 1867																									Caribbean Sea	Mexico				-101.517
	NMNH		NMNH 26934		Brissopsis pacifica	PreservedSpecimen			Animalia	Echinodermata	Echinoidea	Spatangoida	Brissidae	Brissopsis		pacifica		A Agassiz, 1898																									Pacific Ocean	Mexico				-101.517
	ICML-UNAM		ICML-UNAM 4.54.0		Brissus obesus	PreservedSpecimen			Animalia	Echinodermata	Echinoidea	Spatangoida	Brissidae	Brissus		obesus		Verrill, 1867																									Gulf of California	Mexico				-101.5
	ICML-UNAM		ICML-UNAM 4.55.12		Brissopsis pacifica	PreservedSpecimen			Animalia	Echinodermata	Echinoidea	Spatangoida	Brissidae	Brissopsis		pacifica		A Agassiz, 1898																									Gulf of California	Mexico				-99.9842
	ICML-UNAM		ICML-UNAM 4.55.13		Brissopsis pacifica	PreservedSpecimen			Animalia	Echinodermata	Echinoidea	Spatangoida	Brissidae	Brissopsis		pacifica		A Agassiz, 1898																									Gulf of California	Mexico				-99.9842
	ICML-UNAM		ICML-UNAM 4.103.23		Encope aberrans	PreservedSpecimen			Animalia	Echinodermata	Echinoidea	Clypeasteroida	Mellitidae	Encope		aberrans		Martens, 1867																									Caribbean Sea	Mexico				-99.9178
	NMNH		NMNH E0004726		Brissopsis pacifica	PreservedSpecimen			Animalia	Echinodermata	Echinoidea	Spatangoida	Brissidae	Brissopsis		pacifica		A Agassiz, 1898																									Gulf of California	Mexico				-99.9167
	ICML-UNAM		ICML-UNAM 4.48.1		Rhyncholampas pacificus	PreservedSpecimen			Animalia	Echinodermata	Echinoidea	Cassiduloida	Cassidulidae	Rhyncholampas		pacificus		A Agassiz, 1863																									Pacific Ocean	Mexico				-99.9158
	ICML-UNAM		ICML-UNAM 4.48.2		Rhyncholampas pacificus	PreservedSpecimen			Animalia	Echinodermata	Echinoidea	Cassiduloida	Cassidulidae	Rhyncholampas		pacificus		A Agassiz, 1863																									Pacific Ocean	Mexico				-99.9158
	ICML-UNAM		ICML-UNAM 4.51.9		Agassizia scrobiculata	PreservedSpecimen			Animalia	Echinodermata	Echinoidea	Spatangoida	Prenasteridae	Agassizia		scrobiculata		Valenciennes, 1846																									Gulf of California	Mexico				-99.9119
	MCZ		MCZ 4629		Brissopsis pacifica	PreservedSpecimen			Animalia	Echinodermata	Echinoidea	Spatangoida	Brissidae	Brissopsis		pacifica		A Agassiz, 1898																									Pacific Ocean	Mexico				-99.9119
	NMNH		NMNH 32320		Brissopsis pacifica	PreservedSpecimen			Animalia	Echinodermata	Echinoidea	Spatangoida	Brissidae	Brissopsis		pacifica		A Agassiz, 1898																									Pacific Ocean	Mexico				-99.9119
	NMNH		NMNH 50464		Brissopsis pacifica	PreservedSpecimen			Animalia	Echinodermata	Echinoidea	Spatangoida	Brissidae	Brissopsis		pacifica		A Agassiz, 1898																									Gulf of California	Mexico				-99.9119
	NMNH		NMNH 864		Brissopsis pacifica	PreservedSpecimen			Animalia	Echinodermata	Echinoidea	Spatangoida	Brissidae	Brissopsis		pacifica		A Agassiz, 1898																									Gulf of California	Mexico				-99.9119
	NMNH		NMNH 868		Brissopsis pacifica	PreservedSpecimen			Animalia	Echinodermata	Echinoidea	Spatangoida	Brissidae	Brissopsis		pacifica		A Agassiz, 1898																									Gulf of California	Mexico				-99.9119
	NMNH		NMNH 48216		Brissopsis pacifica	PreservedSpecimen			Animalia	Echinodermata	Echinoidea	Spatangoida	Brissidae	Brissopsis		pacifica		A Agassiz, 1898																									Gulf of California	Mexico				-99.9117
	NMNH		NMNH 3561		Rhyncholampas pacificus	PreservedSpecimen			Animalia	Echinodermata	Echinoidea	Cassiduloida	Cassidulidae	Rhyncholampas		pacificus		A Agassiz, 1863																									Pacific Ocean	Mexico				-99.9019
	ICML-UNAM		ICML-UNAM 4.51.12		Agassizia scrobiculata	PreservedSpecimen			Animalia	Echinodermata	Echinoidea	Spatangoida	Prenasteridae	Agassizia		scrobiculata		Valenciennes, 1846																									Gulf of California	Mexico				-99.9008
	ICML-UNAM		ICML-UNAM 4.55.10		Brissopsis pacifica	PreservedSpecimen			Animalia	Echinodermata	Echinoidea	Spatangoida	Brissidae	Brissopsis		pacifica		A Agassiz, 1898																									Gulf of California	Mexico				-99.9008
	ICML-UNAM		ICML-UNAM 4.55.2		Brissopsis pacifica	PreservedSpecimen			Animalia	Echinodermata	Echinoidea	Spatangoida	Brissidae	Brissopsis		pacifica		A Agassiz, 1898																									Gulf of California	Mexico				-99.9008
	ICML-UNAM		ICML-UNAM 4.55.6		Brissopsis pacifica	PreservedSpecimen			Animalia	Echinodermata	Echinoidea	Spatangoida	Brissidae	Brissopsis		pacifica		A Agassiz, 1898																									Gulf of California	Mexico				-99.9008
	ICML-UNAM		ICML-UNAM 4.55.7		Brissopsis pacifica	PreservedSpecimen			Animalia	Echinodermata	Echinoidea	Spatangoida	Brissidae	Brissopsis		pacifica		A Agassiz, 1898																									Gulf of California	Mexico				-99.9008
	ICML-UNAM		ICML-UNAM 4.55.8		Brissopsis pacifica	PreservedSpecimen			Animalia	Echinodermata	Echinoidea	Spatangoida	Brissidae	Brissopsis		pacifica		A Agassiz, 1898																									Gulf of California	Mexico				-99.9008
	ICML-UNAM		ICML-UNAM 4.89.9		Rhyncholampas pacificus	PreservedSpecimen			Animalia	Echinodermata	Echinoidea	Cassiduloida	Cassidulidae	Rhyncholampas		pacificus		A Agassiz, 1863																									Pacific Ocean	Mexico				-99.9008
	ICML-UNAM		ICML-UNAM 4.48.6		Rhyncholampas pacificus	PreservedSpecimen			Animalia	Echinodermata	Echinoidea	Cassiduloida	Cassidulidae	Rhyncholampas		pacificus		A Agassiz, 1863																									Pacific Ocean	Mexico				-99.9
	ICML-UNAM		ICML-UNAM 4.48.7		Rhyncholampas pacificus	PreservedSpecimen			Animalia	Echinodermata	Echinoidea	Cassiduloida	Cassidulidae	Rhyncholampas		pacificus		A Agassiz, 1863																									Pacific Ocean	Mexico				-99.9
	ICML-UNAM		ICML-UNAM 4.48.8		Rhyncholampas pacificus	PreservedSpecimen			Animalia	Echinodermata	Echinoidea	Cassiduloida	Cassidulidae	Rhyncholampas		pacificus		A Agassiz, 1863																									Pacific Ocean	Mexico				-99.9
	NMNH		NMNH 47404		Dendraster excentricus	PreservedSpecimen			Animalia	Echinodermata	Echinoidea	Clypeasteroida	Dendrasteridae	Dendraster		excentricus		Escholtz, 1829																									Pacific Ocean	Mexico				-99.875
	ICML-UNAM		ICML-UNAM 4.103.11		Encope aberrans	PreservedSpecimen			Animalia	Echinodermata	Echinoidea	Clypeasteroida	Mellitidae	Encope		aberrans		Martens, 1867																									Caribbean Sea	Mexico				-99.8667
	ICML-UNAM		ICML-UNAM 4.103.12		Encope aberrans	PreservedSpecimen			Animalia	Echinodermata	Echinoidea	Clypeasteroida	Mellitidae	Encope		aberrans		Martens, 1867																									Caribbean Sea	Mexico				-99.8667
	ICML-UNAM		ICML-UNAM 4.103.16		Encope aberrans	PreservedSpecimen			Animalia	Echinodermata	Echinoidea	Clypeasteroida	Mellitidae	Encope		aberrans		Martens, 1867																									Caribbean Sea	Mexico				-99.8667
	ICML-UNAM		ICML-UNAM 4.103.17		Encope aberrans	PreservedSpecimen			Animalia	Echinodermata	Echinoidea	Clypeasteroida	Mellitidae	Encope		aberrans		Martens, 1867																									Caribbean Sea	Mexico				-99.8667
	ICML-UNAM		ICML-UNAM 4.103.18		Encope aberrans	PreservedSpecimen			Animalia	Echinodermata	Echinoidea	Clypeasteroida	Mellitidae	Encope		aberrans		Martens, 1867																									Caribbean Sea	Mexico				-99.8667
	ICML-UNAM		ICML-UNAM 4.103.19		Encope aberrans	PreservedSpecimen			Animalia	Echinodermata	Echinoidea	Clypeasteroida	Mellitidae	Encope		aberrans		Martens, 1867																									Caribbean Sea	Mexico				-99.8667
	ICML-UNAM		ICML-UNAM 4.103.20		Encope aberrans	PreservedSpecimen			Animalia	Echinodermata	Echinoidea	Clypeasteroida	Mellitidae	Encope		aberrans		Martens, 1867																									Caribbean Sea	Mexico				-99.8667
	ICML-UNAM		ICML-UNAM 4.103.21		Encope aberrans	PreservedSpecimen			Animalia	Echinodermata	Echinoidea	Clypeasteroida	Mellitidae	Encope		aberrans		Martens, 1867																									Caribbean Sea	Mexico				-99.8667
	ICML-UNAM		ICML-UNAM 4.103.4		Encope aberrans	PreservedSpecimen			Animalia	Echinodermata	Echinoidea	Clypeasteroida	Mellitidae	Encope		aberrans		Martens, 1867																									Caribbean Sea	Mexico				-99.8667
	ICML-UNAM		ICML-UNAM 4.54.21		Brissus obesus	PreservedSpecimen			Animalia	Echinodermata	Echinoidea	Spatangoida	Brissidae	Brissus		obesus		Verrill, 1867																									Gulf of California	Mexico				-99.8667
	ICML-UNAM		ICML-UNAM 4.54.7		Brissus obesus	PreservedSpecimen			Animalia	Echinodermata	Echinoidea	Spatangoida	Brissidae	Brissus		obesus		Verrill, 1867																									Gulf of California	Mexico				-99.8667
	ICML-UNAM		ICML-UNAM 4.55.1		Brissopsis pacifica	PreservedSpecimen			Animalia	Echinodermata	Echinoidea	Spatangoida	Brissidae	Brissopsis		pacifica		A Agassiz, 1898																									Gulf of California	Mexico				-99.8667
	ICML-UNAM		ICML-UNAM 4.55.9		Brissopsis pacifica	PreservedSpecimen			Animalia	Echinodermata	Echinoidea	Spatangoida	Brissidae	Brissopsis		pacifica		A Agassiz, 1898																									Gulf of California	Mexico				-99.8667
	MCZ		MCZ 2690		Rhyncholampas pacificus	PreservedSpecimen			Animalia	Echinodermata	Echinoidea	Cassiduloida	Cassidulidae	Rhyncholampas		pacificus		A Agassiz, 1863																									Pacific Ocean	Mexico				-99.8667
	MCZ		MCZ 2714		Rhyncholampas pacificus	PreservedSpecimen			Animalia	Echinodermata	Echinoidea	Cassiduloida	Cassidulidae	Rhyncholampas		pacificus		A Agassiz, 1863																									Pacific Ocean	Mexico				-99.8667
	MCZ		MCZ 2719		Rhyncholampas pacificus	PreservedSpecimen			Animalia	Echinodermata	Echinoidea	Cassiduloida	Cassidulidae	Rhyncholampas		pacificus		A Agassiz, 1863																									Pacific Ocean	Mexico				-99.8667
	MCZ		MCZ 2751		Rhyncholampas pacificus	PreservedSpecimen			Animalia	Echinodermata	Echinoidea	Cassiduloida	Cassidulidae	Rhyncholampas		pacificus		A Agassiz, 1863																									Pacific Ocean	Mexico				-99.8667
	MCZ		MCZ 2764		Cystechinus loveni	PreservedSpecimen			Animalia	Echinodermata	Echinoidea	Holasteroida	Urechinidae	Cystechinus		loveni		A Agassiz, 1898																									Pacific Ocean	Mexico				-99.8667
	MCZ		MCZ 2780		Cystocrepis setigera	PreservedSpecimen			Animalia	Echinodermata	Echinoidea	Holasteroida	Urechinidae	Cystocrepis		setigera		A Agassiz, 1898																									Pacific Ocean	Mexico				-99.8667
	MCZ		MCZ 4338		Brissopsis pacifica	PreservedSpecimen			Animalia	Echinodermata	Echinoidea	Spatangoida	Brissidae	Brissopsis		pacifica		A Agassiz, 1898																									Gulf of California	Mexico				-99.8667
	MCZ		MCZ 4339		Brissopsis pacifica	PreservedSpecimen			Animalia	Echinodermata	Echinoidea	Spatangoida	Brissidae	Brissopsis		pacifica		A Agassiz, 1898																									Gulf of California	Mexico				-99.8667
	NMNH		NMNH 9581		Brissopsis pacifica	PreservedSpecimen			Animalia	Echinodermata	Echinoidea	Spatangoida	Brissidae	Brissopsis		pacifica		A Agassiz, 1898																									Gulf of California	Mexico				-99.8667
	ICML-UNAM		ICML-UNAM 4.103.10		Encope aberrans	PreservedSpecimen			Animalia	Echinodermata	Echinoidea	Clypeasteroida	Mellitidae	Encope		aberrans		Martens, 1867																									Caribbean Sea	Mexico				-99.85
	ICML-UNAM		ICML-UNAM 4.48.4		Rhyncholampas pacificus	PreservedSpecimen			Animalia	Echinodermata	Echinoidea	Cassiduloida	Cassidulidae	Rhyncholampas		pacificus		A Agassiz, 1863																									Pacific Ocean	Mexico				-99.8333
	ICML-UNAM		ICML-UNAM 4.55.5		Brissopsis pacifica	PreservedSpecimen			Animalia	Echinodermata	Echinoidea	Spatangoida	Brissidae	Brissopsis		pacifica		A Agassiz, 1898																									Gulf of California	Mexico				-99.8333
	ICML-UNAM		ICML-UNAM 4.103.14		Encope aberrans	PreservedSpecimen			Animalia	Echinodermata	Echinoidea	Clypeasteroida	Mellitidae	Encope		aberrans		Martens, 1867																									Caribbean Sea	Mexico				-99.8
	NMNH		NMNH 21021		Cystechinus loveni	PreservedSpecimen			Animalia	Echinodermata	Echinoidea	Holasteroida	Urechinidae	Cystechinus		loveni		A Agassiz, 1898																									Pacific Ocean	Mexico				-98.6667
	NMNH		NMNH 21022		Cystocrepis setigera	PreservedSpecimen			Animalia	Echinodermata	Echinoidea	Holasteroida	Urechinidae	Cystocrepis		setigera		A Agassiz, 1898																									Pacific Ocean	Mexico				-98.6667
	NMNH		NMNH 21036		Cystechinus loveni	PreservedSpecimen			Animalia	Echinodermata	Echinoidea	Holasteroida	Urechinidae	Cystechinus		loveni		A Agassiz, 1898																									Pacific Ocean	Mexico				-98.6667
	NMNH		NMNH 21039		Cystechinus loveni	PreservedSpecimen			Animalia	Echinodermata	Echinoidea	Holasteroida	Urechinidae	Cystechinus		loveni		A Agassiz, 1898																									Pacific Ocean	Mexico				-98.6667
	NMNH		NMNH 21052		Cystocrepis setigera	PreservedSpecimen			Animalia	Echinodermata	Echinoidea	Holasteroida	Urechinidae	Cystocrepis		setigera		A Agassiz, 1898																									Pacific Ocean	Mexico				-98.6667
	ICML-UNAM		ICML-UNAM 4.41.2		Mellita longifissa	PreservedSpecimen			Animalia	Echinodermata	Echinoidea	Clypeasteroida	Mellitidae	Mellita		longifissa		Michelin, 1858																									Pacific Ocean	Mexico				-97.7667
	ICML-UNAM		ICML-UNAM 4.41.6		Mellita longifissa	PreservedSpecimen			Animalia	Echinodermata	Echinoidea	Clypeasteroida	Mellitidae	Mellita		longifissa		Michelin, 1858																									Pacific Ocean	Mexico				-97.7667
	ICML-UNAM		ICML-UNAM 4.41.9		Mellita longifissa	PreservedSpecimen			Animalia	Echinodermata	Echinoidea	Clypeasteroida	Mellitidae	Mellita		longifissa		Michelin, 1858																									Pacific Ocean	Mexico				-97.7667
	ICML-UNAM		ICML-UNAM 4.41.11		Mellita longifissa	PreservedSpecimen			Animalia	Echinodermata	Echinoidea	Clypeasteroida	Mellitidae	Mellita		longifissa		Michelin, 1858																									Pacific Ocean	Mexico				-97.7133
	ICML-UNAM		ICML-UNAM 4.41.8		Mellita longifissa	PreservedSpecimen			Animalia	Echinodermata	Echinoidea	Clypeasteroida	Mellitidae	Mellita		longifissa		Michelin, 1858																									Pacific Ocean	Mexico				-97.6667
	ICML-UNAM		ICML-UNAM 4.103.55		Encope aberrans	PreservedSpecimen			Animalia	Echinodermata	Echinoidea	Clypeasteroida	Mellitidae	Encope		aberrans		Martens, 1867																									Gulf of Mexico	Mexico				-97.65
	ICML-UNAM		ICML-UNAM 4.41.0		Mellita longifissa	PreservedSpecimen			Animalia	Echinodermata	Echinoidea	Clypeasteroida	Mellitidae	Mellita		longifissa		Michelin, 1858																									Pacific Ocean	Mexico				-97.5811
	MCZ		MCZ 3158		Meoma ventricosa	PreservedSpecimen			Animalia	Echinodermata	Echinoidea	Spatangoida	Brissidae	Meoma		ventricosa	grandis	Gray, 1851																									Pacific Ocean	Mexico				-97.3497
	MCZ		MCZ 7496		Meoma ventricosa	PreservedSpecimen			Animalia	Echinodermata	Echinoidea	Spatangoida	Brissidae	Meoma		ventricosa	grandis	Gray, 1851																									Pacific Ocean	Mexico				-97.3497
	MCZ		MCZ 7648		Meoma ventricosa	PreservedSpecimen			Animalia	Echinodermata	Echinoidea	Spatangoida	Brissidae	Meoma		ventricosa	grandis	Gray, 1851																									Pacific Ocean	Mexico				-97.3497
	ICML-UNAM		ICML-UNAM 4.88.18		Mellita notabilis	PreservedSpecimen			Animalia	Echinodermata	Echinoidea	Clypeasteroida	Mellitidae	Mellita		notabilis		H L Clark, 1947																									Pacific Ocean	Mexico				-97.3306
	ICML-UNAM		ICML-UNAM 4.95.14		Meoma ventricosa	PreservedSpecimen			Animalia	Echinodermata	Echinoidea	Spatangoida	Brissidae	Meoma		ventricosa	ventricosa	Lamarck, 1816																									Gulf of Mexico	Mexico				-97.3167
	NMNH		NMNH E0013085		Agassizia excentrica	PreservedSpecimen			Animalia	Echinodermata	Echinoidea	Spatangoida	Prenasteridae	Agassizia		excentrica		A Agassiz, 1869																									Caribbean Sea	Mexico				-97.2842
	NMNH		NMNH 17625		Meoma ventricosa	PreservedSpecimen			Animalia	Echinodermata	Echinoidea	Spatangoida	Brissidae	Meoma		ventricosa	grandis	Gray, 1851																									Gulf of California	Mexico				-97.2822
	ICML-UNAM		ICML-UNAM 4.57.2		Meoma ventricosa	PreservedSpecimen			Animalia	Echinodermata	Echinoidea	Spatangoida	Brissidae	Meoma		ventricosa	grandis	Gray, 1851																									Gulf of California	Mexico				-97.2667
	MCZ		MCZ 3280		Meoma ventricosa	PreservedSpecimen			Animalia	Echinodermata	Echinoidea	Spatangoida	Brissidae	Meoma		ventricosa	grandis	Gray, 1851																									Pacific Ocean	Mexico				-97.2667
	ICML-UNAM		ICML-UNAM 4.41.3		Mellita longifissa	PreservedSpecimen			Animalia	Echinodermata	Echinoidea	Clypeasteroida	Mellitidae	Mellita		longifissa		Michelin, 1858																									Pacific Ocean	Mexico				-97.2289
	NMNH		NMNH 17427		Meoma ventricosa	PreservedSpecimen			Animalia	Echinodermata	Echinoidea	Spatangoida	Brissidae	Meoma		ventricosa	grandis	Gray, 1851																									Gulf of California	Mexico				-97.2167
	MCZ		MCZ 2703		Meoma ventricosa	PreservedSpecimen			Animalia	Echinodermata	Echinoidea	Spatangoida	Brissidae	Meoma		ventricosa	grandis	Gray, 1851																									Pacific Ocean	Mexico				-97.0692
	MCZ		MCZ 3279		Meoma ventricosa	PreservedSpecimen			Animalia	Echinodermata	Echinoidea	Spatangoida	Brissidae	Meoma		ventricosa	grandis	Gray, 1851																									Pacific Ocean	Mexico				-97.0692
	ICML-UNAM		ICML-UNAM 4.57.0		Meoma ventricosa	PreservedSpecimen			Animalia	Echinodermata	Echinoidea	Spatangoida	Brissidae	Meoma		ventricosa	grandis	Gray, 1851																									Pacific Ocean	Mexico				-97.0681
	ICML-UNAM		ICML-UNAM 4.95.1		Meoma ventricosa	PreservedSpecimen			Animalia	Echinodermata	Echinoidea	Spatangoida	Brissidae	Meoma		ventricosa	ventricosa	Lamarck, 1816																									Caribbean Sea	Mexico				-97.0103
	ICML-UNAM		ICML-UNAM 4.100.2		Meoma ventricosa	PreservedSpecimen			Animalia	Echinodermata	Echinoidea	Spatangoida	Brissidae	Meoma		ventricosa	ventricosa	Lamarck, 1816																									Caribbean Sea	Mexico				-97.01
	ICML-UNAM		ICML-UNAM 4.95.15		Meoma ventricosa	PreservedSpecimen			Animalia	Echinodermata	Echinoidea	Spatangoida	Brissidae	Meoma		ventricosa	ventricosa	Lamarck, 1816																									Caribbean Sea	Mexico				-97.0019
	ICML-UNAM		ICML-UNAM 4.51.0		Moira clotho	PreservedSpecimen			Animalia	Echinodermata	Echinoidea	Spatangoida	Schizasteridae	Moira		clotho		Michelin, 1855																									Pacific Ocean	Mexico				-96.95
	ICML-UNAM		ICML-UNAM 4.53.1		Moira clotho	PreservedSpecimen			Animalia	Echinodermata	Echinoidea	Spatangoida	Schizasteridae	Moira		clotho		Michelin, 1855																									Gulf of California	Mexico				-96.95
	ICML-UNAM		ICML-UNAM 4.53.4		Moira clotho	PreservedSpecimen			Animalia	Echinodermata	Echinoidea	Spatangoida	Schizasteridae	Moira		clotho		Michelin, 1855																									Gulf of California	Mexico				-96.95
	ICML-UNAM		ICML-UNAM 4.91.7		Moira atropos	PreservedSpecimen			Animalia	Echinodermata	Echinoidea	Spatangoida	Schizasteridae	Moira		atropos		Lamarck, 1816																									Gulf of Mexico	Mexico				-96.95
	ICML-UNAM		ICML-UNAM 4.95.8		Meoma ventricosa	PreservedSpecimen			Animalia	Echinodermata	Echinoidea	Spatangoida	Brissidae	Meoma		ventricosa	ventricosa	Lamarck, 1816																									Caribbean Sea	Mexico				-96.9283
	NMNH		NMNH 00010008		Agassizia scrobiculata	PreservedSpecimen			Animalia	Echinodermata	Echinoidea	Spatangoida	Prenasteridae	Agassizia		scrobiculata		Valenciennes, 1846																									Pacific Ocean	Mexico				-96.9269
	NMNH		NMNH E0000871		Metalia spatagus	PreservedSpecimen			Animalia	Echinodermata	Echinoidea	Spatangoida	Brissidae	Metalia		spatagus		Linnaeus, 1758																									Gulf of California	Mexico				-96.9267
	ICML-UNAM		ICML-UNAM 4.95.9		Meoma ventricosa	PreservedSpecimen			Animalia	Echinodermata	Echinoidea	Spatangoida	Brissidae	Meoma		ventricosa	ventricosa	Lamarck, 1816																									Caribbean Sea	Mexico				-96.9192
	ICML-UNAM		ICML-UNAM 4.66.0		Metalia nobilis	PreservedSpecimen			Animalia	Echinodermata	Echinoidea	Spatangoida	Brissidae	Metalia		nobilis		Verrill, 1867																									Gulf of California	Mexico				-96.9117
	NMNH		NMNH 14428		Plethotaenia spatangoides	PreservedSpecimen			Animalia	Echinodermata	Echinoidea	Spatangoida	Spatangidae	Plethotaenia		spatangoides		A Agassiz, 1883																									Caribbean Sea	Mexico				-96.8825
	ICML-UNAM		ICML-UNAM 4.88.11		Mellita notabilis	PreservedSpecimen			Animalia	Echinodermata	Echinoidea	Clypeasteroida	Mellitidae	Mellita		notabilis		H L Clark, 1947																									Pacific Ocean	Mexico				-96.8333
	ICML-UNAM		ICML-UNAM 4.88.17		Mellita notabilis	PreservedSpecimen			Animalia	Echinodermata	Echinoidea	Clypeasteroida	Mellitidae	Mellita		notabilis		H L Clark, 1947																									Pacific Ocean	Mexico				-96.7833
	ICML-UNAM		ICML-UNAM 4.88.19		Mellita notabilis	PreservedSpecimen			Animalia	Echinodermata	Echinoidea	Clypeasteroida	Mellitidae	Mellita		notabilis		H L Clark, 1947																									Pacific Ocean	Mexico				-96.7833
	ICML-UNAM		ICML-UNAM 4.91.5		Moira atropos	PreservedSpecimen			Animalia	Echinodermata	Echinoidea	Spatangoida	Schizasteridae	Moira		atropos		Lamarck, 1816																									Gulf of Mexico	Mexico				-96.75
	ICML-UNAM		ICML-UNAM 4.88.16		Mellita notabilis	PreservedSpecimen			Animalia	Echinodermata	Echinoidea	Clypeasteroida	Mellitidae	Mellita		notabilis		H L Clark, 1947																									Pacific Ocean	Mexico				-96.7333
	MCZ		MCZ 2423		Mellita longifissa	PreservedSpecimen			Animalia	Echinodermata	Echinoidea	Clypeasteroida	Mellitidae	Mellita		longifissa		Michelin, 1858																									Pacific Ocean	Mexico				-96.6842
	ICML-UNAM		ICML-UNAM 4.88.2		Mellita notabilis	PreservedSpecimen			Animalia	Echinodermata	Echinoidea	Clypeasteroida	Mellitidae	Mellita		notabilis		H L Clark, 1947																									Pacific Ocean	Mexico				-96.6581
	ICML-UNAM		ICML-UNAM 4.42.0		Mellita notabilis	PreservedSpecimen			Animalia	Echinodermata	Echinoidea	Clypeasteroida	Mellitidae	Mellita		notabilis		H L Clark, 1947																									Pacific Ocean	Mexico				-96.65
	ICML-UNAM		ICML-UNAM 4.42.1		Mellita notabilis	PreservedSpecimen			Animalia	Echinodermata	Echinoidea	Clypeasteroida	Mellitidae	Mellita		notabilis		H L Clark, 1947																									Pacific Ocean	Mexico				-96.65
	MCZ		MCZ 3016		Agassizia scrobiculata	PreservedSpecimen			Animalia	Echinodermata	Echinoidea	Spatangoida	Prenasteridae	Agassizia		scrobiculata		Valenciennes, 1846																									Pacific Ocean	Mexico				-96.65
	MCZ		MCZ 3162		Meoma ventricosa	PreservedSpecimen			Animalia	Echinodermata	Echinoidea	Spatangoida	Brissidae	Meoma		ventricosa	grandis	Gray, 1851																									Pacific Ocean	Mexico				-96.625
	NMNH		NMNH E0020521		Agassizia excentrica	PreservedSpecimen			Animalia	Echinodermata	Echinoidea	Spatangoida	Prenasteridae	Agassizia		excentrica		A Agassiz, 1869																									Caribbean Sea	Mexico				-96.625
	MCZ		MCZ 7681		Mellita longifissa	PreservedSpecimen			Animalia	Echinodermata	Echinoidea	Clypeasteroida	Mellitidae	Mellita		longifissa		Michelin, 1858																									Gulf of California	Mexico				-96.5011
	ICML-UNAM		ICML-UNAM 4.41.5		Mellita longifissa	PreservedSpecimen			Animalia	Echinodermata	Echinoidea	Clypeasteroida	Mellitidae	Mellita		longifissa		Michelin, 1858																									Pacific Ocean	Mexico				-96.5
	ICML-UNAM		ICML-UNAM 4.88.20		Mellita notabilis	PreservedSpecimen			Animalia	Echinodermata	Echinoidea	Clypeasteroida	Mellitidae	Mellita		notabilis		H L Clark, 1947																									Pacific Ocean	Mexico				-96.5
	ICML-UNAM		ICML-UNAM 4.88.4		Mellita notabilis	PreservedSpecimen			Animalia	Echinodermata	Echinoidea	Clypeasteroida	Mellitidae	Mellita		notabilis		H L Clark, 1947																									Pacific Ocean	Mexico				-96.5
	ICML-UNAM		ICML-UNAM 4.88.7		Mellita notabilis	PreservedSpecimen			Animalia	Echinodermata	Echinoidea	Clypeasteroida	Mellitidae	Mellita		notabilis		H L Clark, 1947																									Pacific Ocean	Mexico				-96.3667
	NMNH		NMNH 10016		Mellita longifissa	PreservedSpecimen			Animalia	Echinodermata	Echinoidea	Clypeasteroida	Mellitidae	Mellita		longifissa		Michelin, 1858																									Gulf of California	Mexico				-96.3667
	MCZ		MCZ 2626		Mellita longifissa	PreservedSpecimen			Animalia	Echinodermata	Echinoidea	Clypeasteroida	Mellitidae	Mellita		longifissa		Michelin, 1858																									Pacific Ocean	Mexico				-96.2833
	ICML-UNAM		ICML-UNAM 4.88.13		Mellita notabilis	PreservedSpecimen			Animalia	Echinodermata	Echinoidea	Clypeasteroida	Mellitidae	Mellita		notabilis		H L Clark, 1947																									Pacific Ocean	Mexico				-96.1667
	ICML-UNAM		ICML-UNAM 4.88.14		Mellita notabilis	PreservedSpecimen			Animalia	Echinodermata	Echinoidea	Clypeasteroida	Mellitidae	Mellita		notabilis		H L Clark, 1947																									Pacific Ocean	Mexico				-96.1667
	ICML-UNAM		ICML-UNAM 4.88.21		Mellita notabilis	PreservedSpecimen			Animalia	Echinodermata	Echinoidea	Clypeasteroida	Mellitidae	Mellita		notabilis		H L Clark, 1947																									Pacific Ocean	Mexico				-96.1667
	ICML-UNAM		ICML-UNAM 4.88.3		Mellita notabilis	PreservedSpecimen			Animalia	Echinodermata	Echinoidea	Clypeasteroida	Mellitidae	Mellita		notabilis		H L Clark, 1947																									Pacific Ocean	Mexico				-96.1667
	ICML-UNAM		ICML-UNAM 4.42.2		Mellita notabilis	PreservedSpecimen			Animalia	Echinodermata	Echinoidea	Clypeasteroida	Mellitidae	Mellita		notabilis		H L Clark, 1947																									Pacific Ocean	Mexico				-96.1167
	ICML-UNAM		ICML-UNAM 4.88.1		Mellita notabilis	PreservedSpecimen			Animalia	Echinodermata	Echinoidea	Clypeasteroida	Mellitidae	Mellita		notabilis		H L Clark, 1947																									Pacific Ocean	Mexico				-96.1167
	ICML-UNAM		ICML-UNAM 4.88.12		Mellita notabilis	PreservedSpecimen			Animalia	Echinodermata	Echinoidea	Clypeasteroida	Mellitidae	Mellita		notabilis		H L Clark, 1947																									Pacific Ocean	Mexico				-96.1167
	ICML-UNAM		ICML-UNAM 4.88.5		Mellita notabilis	PreservedSpecimen			Animalia	Echinodermata	Echinoidea	Clypeasteroida	Mellitidae	Mellita		notabilis		H L Clark, 1947																									Pacific Ocean	Mexico				-96.1167
	ICML-UNAM		ICML-UNAM 4.88.9		Mellita notabilis	PreservedSpecimen			Animalia	Echinodermata	Echinoidea	Clypeasteroida	Mellitidae	Mellita		notabilis		H L Clark, 1947																									Pacific Ocean	Mexico				-96.1167
	NMNH		NMNH 3474		Mellita notabilis	PreservedSpecimen			Animalia	Echinodermata	Echinoidea	Clypeasteroida	Mellitidae	Mellita		notabilis		H L Clark, 1947																									Pacific Ocean	Mexico				-96.1167
	NMNH		NMNH 32470		Mellita notabilis	PreservedSpecimen			Animalia	Echinodermata	Echinoidea	Clypeasteroida	Mellitidae	Mellita		notabilis		H L Clark, 1947																									Pacific Ocean	Mexico				-96.1003
	ICML-UNAM		ICML-UNAM 4.88.10		Mellita notabilis	PreservedSpecimen			Animalia	Echinodermata	Echinoidea	Clypeasteroida	Mellitidae	Mellita		notabilis		H L Clark, 1947																									Pacific Ocean	Mexico				-96.1
	ICML-UNAM		ICML-UNAM 4.88.8		Mellita notabilis	PreservedSpecimen			Animalia	Echinodermata	Echinoidea	Clypeasteroida	Mellitidae	Mellita		notabilis		H L Clark, 1947																									Pacific Ocean	Mexico				-96.1
	MCZ		MCZ 2422		Mellita longifissa	PreservedSpecimen			Animalia	Echinodermata	Echinoidea	Clypeasteroida	Mellitidae	Mellita		longifissa		Michelin, 1858																									Gulf of California	Mexico				-96.1
	MCZ		MCZ 6045		Mellita longifissa	PreservedSpecimen			Animalia	Echinodermata	Echinoidea	Clypeasteroida	Mellitidae	Mellita		longifissa		Michelin, 1858																									Gulf of California	Mexico				-96.1
	NMNH		NMNH 31354		Mellita notabilis	PreservedSpecimen			Animalia	Echinodermata	Echinoidea	Clypeasteroida	Mellitidae	Mellita		notabilis		H L Clark, 1947																									Pacific Ocean	Mexico				-96.1
	ICML-UNAM		ICML-UNAM 4.95.17		Meoma ventricosa	PreservedSpecimen			Animalia	Echinodermata	Echinoidea	Spatangoida	Brissidae	Meoma		ventricosa	ventricosa	Lamarck, 1816																									Caribbean Sea	Mexico				-96.0683
	ICML-UNAM		ICML-UNAM 4.95.0		Meoma ventricosa	PreservedSpecimen			Animalia	Echinodermata	Echinoidea	Spatangoida	Brissidae	Meoma		ventricosa	ventricosa	Lamarck, 1816																									Caribbean Sea	Mexico				-95.9375
	ICML-UNAM		ICML-UNAM 4.95.12		Meoma ventricosa	PreservedSpecimen			Animalia	Echinodermata	Echinoidea	Spatangoida	Brissidae	Meoma		ventricosa	ventricosa	Lamarck, 1816																									Caribbean Sea	Mexico				-95.9375
	ICML-UNAM		ICML-UNAM 4.88.6		Mellita notabilis	PreservedSpecimen			Animalia	Echinodermata	Echinoidea	Clypeasteroida	Mellitidae	Mellita		notabilis		H L Clark, 1947																									Pacific Ocean	Mexico				-95.8333
	ICML-UNAM		ICML-UNAM 4.95.2		Meoma ventricosa	PreservedSpecimen			Animalia	Echinodermata	Echinoidea	Spatangoida	Brissidae	Meoma		ventricosa	ventricosa	Lamarck, 1816																									Caribbean Sea	Mexico				-95.8
	ICML-UNAM		ICML-UNAM 4.91.1		Moira atropos	PreservedSpecimen			Animalia	Echinodermata	Echinoidea	Spatangoida	Schizasteridae	Moira		atropos		Lamarck, 1816																									Gulf of Mexico	Mexico				-95.7
	ICML-UNAM		ICML-UNAM 4.91.2		Moira atropos	PreservedSpecimen			Animalia	Echinodermata	Echinoidea	Spatangoida	Schizasteridae	Moira		atropos		Lamarck, 1816																									Gulf of Mexico	Mexico				-95.7
	ICML-UNAM		ICML-UNAM 4.43.4		Mellita longifissa	PreservedSpecimen			Animalia	Echinodermata	Echinoidea	Clypeasteroida	Mellitidae	Mellita		longifissa		Michelin, 1858																									Gulf of California	Mexico				-95.65
	ICML-UNAM		ICML-UNAM 4.91.3		Moira atropos	PreservedSpecimen			Animalia	Echinodermata	Echinoidea	Spatangoida	Schizasteridae	Moira		atropos		Lamarck, 1816																									Gulf of Mexico	Mexico				-95.65
	MCZ		MCZ 7366		Meoma ventricosa	PreservedSpecimen			Animalia	Echinodermata	Echinoidea	Spatangoida	Brissidae	Meoma		ventricosa	grandis	Gray, 1851																									Gulf of California	Mexico				-95.5364
	NMNH		NMNH E0028048		Moira clotho	PreservedSpecimen			Animalia	Echinodermata	Echinoidea	Spatangoida	Schizasteridae	Moira		clotho		Michelin, 1855																									Gulf of California	Mexico				-95.5167
	ICML-UNAM		ICML-UNAM 4.51.16		Agassizia scrobiculata	PreservedSpecimen			Animalia	Echinodermata	Echinoidea	Spatangoida	Prenasteridae	Agassizia		scrobiculata		Valenciennes, 1846																									Gulf of California	Mexico				-95.5
	ICML-UNAM		ICML-UNAM 4.51.17		Agassizia scrobiculata	PreservedSpecimen			Animalia	Echinodermata	Echinoidea	Spatangoida	Prenasteridae	Agassizia		scrobiculata		Valenciennes, 1846																									Pacific Ocean	Mexico				-95.5
	ICML-UNAM		ICML-UNAM 4.51.3		Agassizia scrobiculata	PreservedSpecimen			Animalia	Echinodermata	Echinoidea	Spatangoida	Prenasteridae	Agassizia		scrobiculata		Valenciennes, 1846																									Gulf of California	Mexico				-95.5
	ICML-UNAM		ICML-UNAM 4.103.38		Encope aberrans	PreservedSpecimen			Animalia	Echinodermata	Echinoidea	Clypeasteroida	Mellitidae	Encope		aberrans		Martens, 1867																									Gulf of Mexico	Mexico				-95.385
	ICML-UNAM		ICML-UNAM 4.95.16		Meoma ventricosa	PreservedSpecimen			Animalia	Echinodermata	Echinoidea	Spatangoida	Brissidae	Meoma		ventricosa	ventricosa	Lamarck, 1816																									Caribbean Sea	Mexico				-95.35
	ICML-UNAM		ICML-UNAM 4.95.7		Meoma ventricosa	PreservedSpecimen			Animalia	Echinodermata	Echinoidea	Spatangoida	Brissidae	Meoma		ventricosa	ventricosa	Lamarck, 1816																									Caribbean Sea	Mexico				-95.0519
	ICML-UNAM		ICML-UNAM 4.91.4		Moira atropos	PreservedSpecimen			Animalia	Echinodermata	Echinoidea	Spatangoida	Schizasteridae	Moira		atropos		Lamarck, 1816																									Gulf of Mexico	Mexico				-95.0517
	ICML-UNAM		ICML-UNAM 4.42.3		Mellita notabilis	PreservedSpecimen			Animalia	Echinodermata	Echinoidea	Clypeasteroida	Mellitidae	Mellita		notabilis		H L Clark, 1947																									Pacific Ocean	Mexico				-95
	ICML-UNAM		ICML-UNAM 4.95.11		Meoma ventricosa	PreservedSpecimen			Animalia	Echinodermata	Echinoidea	Spatangoida	Brissidae	Meoma		ventricosa	ventricosa	Lamarck, 1816																									Caribbean Sea	Mexico				-94.6
	ICML-UNAM		ICML-UNAM 4.95.4		Meoma ventricosa	PreservedSpecimen			Animalia	Echinodermata	Echinoidea	Spatangoida	Brissidae	Meoma		ventricosa	ventricosa	Lamarck, 1816																									Caribbean Sea	Mexico				-94.5997
	ICML-UNAM		ICML-UNAM 4.95.6		Meoma ventricosa	PreservedSpecimen			Animalia	Echinodermata	Echinoidea	Spatangoida	Brissidae	Meoma		ventricosa	ventricosa	Lamarck, 1816																									Caribbean Sea	Mexico				-94.5997
	ICML-UNAM		ICML-UNAM 4.91.6		Moira atropos	PreservedSpecimen			Animalia	Echinodermata	Echinoidea	Spatangoida	Schizasteridae	Moira		atropos		Lamarck, 1816																									Gulf of Mexico	Mexico				-94.3836
	ICML-UNAM		ICML-UNAM 4.41.10		Mellita longifissa	PreservedSpecimen			Animalia	Echinodermata	Echinoidea	Clypeasteroida	Mellitidae	Mellita		longifissa		Michelin, 1858																									Pacific Ocean	Mexico				-94.3833
	ICML-UNAM		ICML-UNAM 4.103.51		Encope aberrans	PreservedSpecimen			Animalia	Echinodermata	Echinoidea	Clypeasteroida	Mellitidae	Encope		aberrans		Martens, 1867																									Caribbean Sea	Mexico				-94.3125
	ICML-UNAM		ICML-UNAM 4.103.52		Encope aberrans	PreservedSpecimen			Animalia	Echinodermata	Echinoidea	Clypeasteroida	Mellitidae	Encope		aberrans		Martens, 1867																									Caribbean Sea	Mexico				-94.3125
	ICML-UNAM		ICML-UNAM 4.95.5		Meoma ventricosa	PreservedSpecimen			Animalia	Echinodermata	Echinoidea	Spatangoida	Brissidae	Meoma		ventricosa	ventricosa	Lamarck, 1816																									Caribbean Sea	Mexico				-94.2986
	NMNH		NMNH 13003		Meoma ventricosa	PreservedSpecimen			Animalia	Echinodermata	Echinoidea	Spatangoida	Brissidae	Meoma		ventricosa	ventricosa	Lamarck, 1816																									Caribbean Sea	Mexico				-94.2983
	ICML-UNAM		ICML-UNAM 4.95.3		Meoma ventricosa	PreservedSpecimen			Animalia	Echinodermata	Echinoidea	Spatangoida	Brissidae	Meoma		ventricosa	ventricosa	Lamarck, 1816																									Caribbean Sea	Mexico				-94.2925
	MCZ		MCZ Ex. 2702		Meoma ventricosa	PreservedSpecimen			Animalia	Echinodermata	Echinoidea	Spatangoida	Brissidae	Meoma		ventricosa	grandis	Gray, 1851																									Pacific Ocean	Mexico				-94.2925
	NMNH		NMNH 10619		Meoma ventricosa	PreservedSpecimen			Animalia	Echinodermata	Echinoidea	Spatangoida	Brissidae	Meoma		ventricosa	ventricosa	Lamarck, 1816																									Caribbean Sea	Mexico				-94.2917
	MCZ		MCZ 3147		Metalia spatagus	PreservedSpecimen			Animalia	Echinodermata	Echinoidea	Spatangoida	Brissidae	Metalia		spatagus		Linnaeus, 1758																									Gulf of California	Mexico				-94.2847
	ICML-UNAM		ICML-UNAM 4.41.4		Mellita longifissa	PreservedSpecimen			Animalia	Echinodermata	Echinoidea	Clypeasteroida	Mellitidae	Mellita		longifissa		Michelin, 1858																									Pacific Ocean	Mexico				-94.1022
	ICML-UNAM		ICML-UNAM 4.60.0		Mellita kanakoffi	PreservedSpecimen			Animalia	Echinodermata	Echinoidea	Clypeasteroida	Mellitidae	Mellita		kanakoffi		Durham, 1961																									Gulf of California	Mexico				-94.1006
	MCZ		MCZ 7685		Agassizia scrobiculata	PreservedSpecimen			Animalia	Echinodermata	Echinoidea	Spatangoida	Prenasteridae	Agassizia		scrobiculata		Valenciennes, 1846																									Gulf of California	Mexico				-94.0069
	ICML-UNAM		ICML-UNAM 4.57.12		Meoma ventricosa	PreservedSpecimen			Animalia	Echinodermata	Echinoidea	Spatangoida	Brissidae	Meoma		ventricosa	grandis	Gray, 1851																									Pacific Ocean	Mexico				-93.9728
	ICML-UNAM		ICML-UNAM 4.103.35		Encope aberrans	PreservedSpecimen			Animalia	Echinodermata	Echinoidea	Clypeasteroida	Mellitidae	Encope		aberrans		Martens, 1867																									Caribbean Sea	Mexico				-93.8
	ICML-UNAM		ICML-UNAM 4.57.4		Meoma ventricosa	PreservedSpecimen			Animalia	Echinodermata	Echinoidea	Spatangoida	Brissidae	Meoma		ventricosa	grandis	Gray, 1851																									Pacific Ocean	Mexico				-93.6342
	ICML-UNAM		ICML-UNAM 4.41.1		Mellita longifissa	PreservedSpecimen			Animalia	Echinodermata	Echinoidea	Clypeasteroida	Mellitidae	Mellita		longifissa		Michelin, 1858																									Pacific Ocean	Mexico				-93.6
	NMNH		NMNH 31562		Mellita grantii	PreservedSpecimen			Animalia	Echinodermata	Echinoidea	Clypeasteroida	Mellitidae	Mellita		grantii		Mortensen, 1948																									Gulf of California	Mexico				-93.5942
	NMNH		NMNH 32474		Mellita grantii	PreservedSpecimen			Animalia	Echinodermata	Echinoidea	Clypeasteroida	Mellitidae	Mellita		grantii		Mortensen, 1948																									Gulf of California	Mexico				-93.5942
	MCZ		MCZ 8040		Mellita longifissa	PreservedSpecimen			Animalia	Echinodermata	Echinoidea	Clypeasteroida	Mellitidae	Mellita		longifissa		Michelin, 1858																									Pacific Ocean	Mexico				-93.5
	ICML-UNAM		ICML-UNAM 4.103.33		Encope aberrans	PreservedSpecimen			Animalia	Echinodermata	Echinoidea	Clypeasteroida	Mellitidae	Encope		aberrans		Martens, 1867																									Caribbean Sea	Mexico				-93.4
	ICML-UNAM		ICML-UNAM 4.103.49		Encope aberrans	PreservedSpecimen			Animalia	Echinodermata	Echinoidea	Clypeasteroida	Mellitidae	Encope		aberrans		Martens, 1867																									Caribbean Sea	Mexico				-93.4
	MCZ		MCZ 6044		Mellita longifissa	PreservedSpecimen			Animalia	Echinodermata	Echinoidea	Clypeasteroida	Mellitidae	Mellita		longifissa		Michelin, 1858																									Gulf of California	Mexico				-93.3511
	MCZ		MCZ 7052		Mellita longifissa	PreservedSpecimen			Animalia	Echinodermata	Echinoidea	Clypeasteroida	Mellitidae	Mellita		longifissa		Michelin, 1858																									Gulf of California	Mexico				-93.2167
	ICML-UNAM		ICML-UNAM 4.57.13		Meoma ventricosa	PreservedSpecimen			Animalia	Echinodermata	Echinoidea	Spatangoida	Brissidae	Meoma		ventricosa	grandis	Gray, 1851																									Pacific Ocean	Mexico				-93.1833
	ICML-UNAM		ICML-UNAM 4.57.7		Meoma ventricosa	PreservedSpecimen			Animalia	Echinodermata	Echinoidea	Spatangoida	Brissidae	Meoma		ventricosa	grandis	Gray, 1851																									Pacific Ocean	Mexico				-93.1833
	ICML-UNAM		ICML-UNAM 4.57.1		Meoma ventricosa	PreservedSpecimen			Animalia	Echinodermata	Echinoidea	Spatangoida	Brissidae	Meoma		ventricosa	grandis	Gray, 1851																									Pacific Ocean	Mexico				-93.0333
	ICML-UNAM		ICML-UNAM 4.57.11		Meoma ventricosa	PreservedSpecimen			Animalia	Echinodermata	Echinoidea	Spatangoida	Brissidae	Meoma		ventricosa	grandis	Gray, 1851																									Pacific Ocean	Mexico				-92.7333
	ICML-UNAM		ICML-UNAM 4.57.5		Meoma ventricosa	PreservedSpecimen			Animalia	Echinodermata	Echinoidea	Spatangoida	Brissidae	Meoma		ventricosa	grandis	Gray, 1851																									Pacific Ocean	Mexico				-92.7333
	ICML-UNAM		ICML-UNAM 4.57.6		Meoma ventricosa	PreservedSpecimen			Animalia	Echinodermata	Echinoidea	Spatangoida	Brissidae	Meoma		ventricosa	grandis	Gray, 1851																									Pacific Ocean	Mexico				-92.7333
	ICML-UNAM		ICML-UNAM 4.57.8		Meoma ventricosa	PreservedSpecimen			Animalia	Echinodermata	Echinoidea	Spatangoida	Brissidae	Meoma		ventricosa	grandis	Gray, 1851																									Pacific Ocean	Mexico				-92.7333
	ICML-UNAM		ICML-UNAM 4.87.26		Mellita quinquiesperforata	PreservedSpecimen			Animalia	Echinodermata	Echinoidea	Clypeasteroida	Mellitidae	Mellita		quinquiesperforata		Leske, 1778																									Gulf of Mexico	Mexico				-92.7189
	NMNH		NMNH 26597		Mellita grantii	PreservedSpecimen			Animalia	Echinodermata	Echinoidea	Clypeasteroida	Mellitidae	Mellita		grantii		Mortensen, 1948																									Gulf of California	Mexico				-92.7167
	NMNH		NMNH 28226		Mellita grantii	PreservedSpecimen			Animalia	Echinodermata	Echinoidea	Clypeasteroida	Mellitidae	Mellita		grantii		Mortensen, 1948																									Gulf of California	Mexico				-92.6717
	NMNH		NMNH 15605		Echinocyamus grandiporus	PreservedSpecimen			Animalia	Echinodermata	Echinoidea	Clypeasteroida	Fibulariidae	Echinocyamus		grandiporus		Mortensen, 1907																									Gulf of Mexico	Mexico				-92.5833
	ICML-UNAM		ICML-UNAM 4.103.36		Encope aberrans	PreservedSpecimen			Animalia	Echinodermata	Echinoidea	Clypeasteroida	Mellitidae	Encope		aberrans		Martens, 1867																									Caribbean Sea	Mexico				-92.4333
	NMNH		NMNH 15603		Echinocyamus macrostomus	PreservedSpecimen			Animalia	Echinodermata	Echinoidea	Clypeasteroida	Fibulariidae	Echinocyamus		macrostomus		Mortensen, 1907																									Caribbean Sea	Mexico				-92.4333
	NMNH		NMNH 20519		Echinocyamus macrostomus	PreservedSpecimen			Animalia	Echinodermata	Echinoidea	Clypeasteroida	Fibulariidae	Echinocyamus		macrostomus		Mortensen, 1907																									Caribbean Sea	Mexico				-92.4333
	NMNH		NMNH 20527		Echinocyamus grandiporus	PreservedSpecimen			Animalia	Echinodermata	Echinoidea	Clypeasteroida	Fibulariidae	Echinocyamus		grandiporus		Mortensen, 1907																									Caribbean Sea	Mexico				-92.4333
	NMNH		NMNH 20527		Echinocyamus macrostomus	PreservedSpecimen			Animalia	Echinodermata	Echinoidea	Clypeasteroida	Fibulariidae	Echinocyamus		macrostomus		Mortensen, 1907																									Caribbean Sea	Mexico				-92.4333
	NMNH		NMNH 14549		Echinocyamus macrostomus	PreservedSpecimen			Animalia	Echinodermata	Echinoidea	Clypeasteroida	Fibulariidae	Echinocyamus		macrostomus		Mortensen, 1907																									Caribbean Sea	Mexico				-92.4133
	NMNH		NMNH 14555		Echinocyamus macrostomus	PreservedSpecimen			Animalia	Echinodermata	Echinoidea	Clypeasteroida	Fibulariidae	Echinocyamus		macrostomus		Mortensen, 1907																									Caribbean Sea	Mexico				-92.3967
	NMNH		NMNH 13013		Plethotaenia angularis	PreservedSpecimen			Animalia	Echinodermata	Echinoidea	Spatangoida	Spatangidae	Plethotaenia		angularis		Chesher, 1968																									Caribbean Sea	Mexico				-92.3833
	MCZ		MCZ 7365		Brissopsis pacifica	PreservedSpecimen			Animalia	Echinodermata	Echinoidea	Spatangoida	Brissidae	Brissopsis		pacifica		A Agassiz, 1898																									Pacific Ocean	Mexico				-92.35
	NMNH		NMNH E0028047		Moira clotho	PreservedSpecimen			Animalia	Echinodermata	Echinoidea	Spatangoida	Schizasteridae	Moira		clotho		Michelin, 1855																									Gulf of California	Mexico				-92.35
	ICML-UNAM		ICML-UNAM 4.53.5		Moira clotho	PreservedSpecimen			Animalia	Echinodermata	Echinoidea	Spatangoida	Schizasteridae	Moira		clotho		Michelin, 1855																									Gulf of California	Mexico				-92.2014
	MCZ		MCZ 7683		Agassizia scrobiculata	PreservedSpecimen			Animalia	Echinodermata	Echinoidea	Spatangoida	Prenasteridae	Agassizia		scrobiculata		Valenciennes, 1846																									Gulf of California	Mexico				-92.2014
	NMNH		NMNH 29757		Agassizia scrobiculata	PreservedSpecimen			Animalia	Echinodermata	Echinoidea	Spatangoida	Prenasteridae	Agassizia		scrobiculata		Valenciennes, 1846																									Gulf of California	Mexico				-92.2014
	NMNH		NMNH 15604		Echinocyamus grandiporus	PreservedSpecimen			Animalia	Echinodermata	Echinoidea	Clypeasteroida	Fibulariidae	Echinocyamus		grandiporus		Mortensen, 1907																									Gulf of Mexico	Mexico				-92.1167
	NMNH		NMNH 26936		Brissopsis pacifica	PreservedSpecimen			Animalia	Echinodermata	Echinoidea	Spatangoida	Brissidae	Brissopsis		pacifica		A Agassiz, 1898																									Gulf of California	Mexico				-92.0056
	NMNH		NMNH 00005394		Agassizia scrobiculata	PreservedSpecimen			Animalia	Echinodermata	Echinoidea	Spatangoida	Prenasteridae	Agassizia		scrobiculata		Valenciennes, 1846																									Gulf of California	Mexico				-92
	ICML-UNAM		ICML-UNAM 4.87.14		Mellita quinquiesperforata	PreservedSpecimen			Animalia	Echinodermata	Echinoidea	Clypeasteroida	Mellitidae	Mellita		quinquiesperforata		Leske, 1778																									Gulf of Mexico	Mexico				-91.9022
	ICML-UNAM		ICML-UNAM 4.87.10		Mellita quinquiesperforata	PreservedSpecimen			Animalia	Echinodermata	Echinoidea	Clypeasteroida	Mellitidae	Mellita		quinquiesperforata		Leske, 1778																									Gulf of Mexico	Mexico				-91.7867
	NMNH		NMNH 14549		Echinocyamus grandiporus	PreservedSpecimen			Animalia	Echinodermata	Echinoidea	Clypeasteroida	Fibulariidae	Echinocyamus		grandiporus		Mortensen, 1907																									Caribbean Sea	Mexico				-91.7667
	NMNH		NMNH 20519		Echinocyamus grandiporus	PreservedSpecimen			Animalia	Echinodermata	Echinoidea	Clypeasteroida	Fibulariidae	Echinocyamus		grandiporus		Mortensen, 1907																									Caribbean Sea	Mexico				-91.7511
	NMNH		NMNH 869		Brissopsis pacifica	PreservedSpecimen			Animalia	Echinodermata	Echinoidea	Spatangoida	Brissidae	Brissopsis		pacifica		A Agassiz, 1898																									Gulf of California	Mexico				-91.7483
	NMNH		NMNH 30832		Brissopsis pacifica	PreservedSpecimen			Animalia	Echinodermata	Echinoidea	Spatangoida	Brissidae	Brissopsis		pacifica		A Agassiz, 1898																									Gulf of California	Mexico				-91.7356
	ICML-UNAM		ICML-UNAM 4.53.9		Moira clotho	PreservedSpecimen			Animalia	Echinodermata	Echinoidea	Spatangoida	Schizasteridae	Moira		clotho		Michelin, 1855																									Gulf of California	Mexico				-91.7333
	NMNH		NMNH 9218		Brissopsis pacifica	PreservedSpecimen			Animalia	Echinodermata	Echinoidea	Spatangoida	Brissidae	Brissopsis		pacifica		A Agassiz, 1898																									Gulf of California	Mexico				-91.7319
	NMNH		NMNH 4729		Brissopsis pacifica	PreservedSpecimen			Animalia	Echinodermata	Echinoidea	Spatangoida	Brissidae	Brissopsis		pacifica		A Agassiz, 1898																									Gulf of California	Mexico				-91.6667
	ICML-UNAM		ICML-UNAM 4.87.23		Mellita quinquiesperforata	PreservedSpecimen			Animalia	Echinodermata	Echinoidea	Clypeasteroida	Mellitidae	Mellita		quinquiesperforata		Leske, 1778																									Gulf of Mexico	Mexico				-91.6
	ICML-UNAM		ICML-UNAM 4.72.0		Conolampas sigsbei	PreservedSpecimen			Animalia	Echinodermata	Echinoidea	Echinolampadoida	Echinolampadidae	Conolampas		sigsbei		A Agassiz, 1878																									Gulf of Mexico	Mexico				-91.5997
	ICML-UNAM		ICML-UNAM 4.72.1		Conolampas sigsbei	PreservedSpecimen			Animalia	Echinodermata	Echinoidea	Echinolampadoida	Echinolampadidae	Conolampas		sigsbei		A Agassiz, 1878																									Gulf of Mexico	Mexico				-91.5972
	NMNH		NMNH 10623		Echinocyamus grandiporus	PreservedSpecimen			Animalia	Echinodermata	Echinoidea	Clypeasteroida	Fibulariidae	Echinocyamus		grandiporus		Mortensen, 1907																									Caribbean Sea	Mexico				-91.5525
	ICML-UNAM		ICML-UNAM 4.53.10		Moira clotho	PreservedSpecimen			Animalia	Echinodermata	Echinoidea	Spatangoida	Schizasteridae	Moira		clotho		Michelin, 1855																									Gulf of California	Mexico				-90.7236
	ICML-UNAM		ICML-UNAM 4.87.37		Mellita quinquiesperforata	PreservedSpecimen			Animalia	Echinodermata	Echinoidea	Clypeasteroida	Mellitidae	Mellita		quinquiesperforata		Leske, 1778																									Gulf of Mexico	Mexico				-90.715
	ICML-UNAM		ICML-UNAM 4.87.35/2		Mellita quinquiesperforata	PreservedSpecimen			Animalia	Echinodermata	Echinoidea	Clypeasteroida	Mellitidae	Mellita		quinquiesperforata		Leske, 1778																									Gulf of Mexico	Mexico				-90.7133
	ICML-UNAM		ICML-UNAM 4.34.6		Encope grandis	PreservedSpecimen			Animalia	Echinodermata	Echinoidea	Clypeasteroida	Mellitidae	Encope		grandis		L Agassiz, 1841																									Gulf of California	Mexico				-90.5944
	ICML-UNAM		ICML-UNAM 4.34.7		Encope grandis	PreservedSpecimen			Animalia	Echinodermata	Echinoidea	Clypeasteroida	Mellitidae	Encope		grandis		L Agassiz, 1841																									Gulf of California	Mexico				-90.5933
	ICML-UNAM		ICML-UNAM 4.87.18		Mellita quinquiesperforata	PreservedSpecimen			Animalia	Echinodermata	Echinoidea	Clypeasteroida	Mellitidae	Mellita		quinquiesperforata		Leske, 1778																									Gulf of Mexico	Mexico				-90.5675
	ICML-UNAM		ICML-UNAM 4.53.11		Moira clotho	PreservedSpecimen			Animalia	Echinodermata	Echinoidea	Spatangoida	Schizasteridae	Moira		clotho		Michelin, 1855																									Gulf of California	Mexico				-89.7808
	ICML-UNAM		ICML-UNAM 4.53.6		Moira clotho	PreservedSpecimen			Animalia	Echinodermata	Echinoidea	Spatangoida	Schizasteridae	Moira		clotho		Michelin, 1855																									Gulf of California	Mexico				-89.7769
	NMNH		NMNH E0028046		Moira clotho	PreservedSpecimen			Animalia	Echinodermata	Echinoidea	Spatangoida	Schizasteridae	Moira		clotho		Michelin, 1855																									Gulf of California	Mexico				-89.7769
	ICML-UNAM		ICML-UNAM 4.87.19		Mellita quinquiesperforata	PreservedSpecimen			Animalia	Echinodermata	Echinoidea	Clypeasteroida	Mellitidae	Mellita		quinquiesperforata		Leske, 1778																									Gulf of Mexico	Mexico				-89.7617
	NMNH		NMNH 960		Mellita quinquiesperforata	PreservedSpecimen			Animalia	Echinodermata	Echinoidea	Clypeasteroida	Mellitidae	Mellita		quinquiesperforata		Leske, 1778																									Gulf of Mexico	Mexico				-89.7617
	ICML-UNAM		ICML-UNAM 4.53.0		Moira clotho	PreservedSpecimen			Animalia	Echinodermata	Echinoidea	Spatangoida	Schizasteridae	Moira		clotho		Michelin, 1855																									Gulf of California	Mexico				-89.75
	ICML-UNAM		ICML-UNAM 4.53.3		Moira clotho	PreservedSpecimen			Animalia	Echinodermata	Echinoidea	Spatangoida	Schizasteridae	Moira		clotho		Michelin, 1855																									Gulf of California	Mexico				-89.6833
	ICML-UNAM		ICML-UNAM 4.34.10		Encope grandis	PreservedSpecimen			Animalia	Echinodermata	Echinoidea	Clypeasteroida	Mellitidae	Encope		grandis		L Agassiz, 1841																									Gulf of California	Mexico				-89.6175
	ICML-UNAM		ICML-UNAM 4.79.2		Brissus unicolor	PreservedSpecimen			Animalia	Echinodermata	Echinoidea	Spatangoida	Brissidae	Brissus		unicolor		Leske, 1778																									Caribbean Sea	Mexico				-89.6175
	MCZ		MCZ 5035		Encope grandis	PreservedSpecimen			Animalia	Echinodermata	Echinoidea	Clypeasteroida	Mellitidae	Encope		grandis		L Agassiz, 1841																									Gulf of California	Mexico				-89.6175
	MCZ		MCZ 5039		Encope grandis	PreservedSpecimen			Animalia	Echinodermata	Echinoidea	Clypeasteroida	Mellitidae	Encope		grandis		L Agassiz, 1841																									Gulf of California	Mexico				-89.6175
	NMNH		NMNH 10622		Encope michelini	PreservedSpecimen			Animalia	Echinodermata	Echinoidea	Clypeasteroida	Mellitidae	Encope		michelini		L Agassiz, 1841																									Gulf of Mexico	Mexico				-89.6175
	NMNH		NMNH 32317		Encope grandis	PreservedSpecimen			Animalia	Echinodermata	Echinoidea	Clypeasteroida	Mellitidae	Encope		grandis		L Agassiz, 1841																									Gulf of California	Mexico				-89.6175
	ICML-UNAM		ICML-UNAM 4.87.21		Mellita quinquiesperforata	PreservedSpecimen			Animalia	Echinodermata	Echinoidea	Clypeasteroida	Mellitidae	Mellita		quinquiesperforata		Leske, 1778																									Gulf of Mexico	Mexico				-89.5511
	ICML-UNAM		ICML-UNAM 4.34.4		Encope grandis	PreservedSpecimen			Animalia	Echinodermata	Echinoidea	Clypeasteroida	Mellitidae	Encope		grandis		L Agassiz, 1841																									Gulf of California	Mexico				-89.5342
	ICML-UNAM		ICML-UNAM 4.35.5		Encope micropora	PreservedSpecimen			Animalia	Echinodermata	Echinoidea	Clypeasteroida	Mellitidae	Encope		micropora		L Agassiz, 1841																									Gulf of California	Mexico				-89.5342
	NMNH		NMNH 10621		Encope michelini	PreservedSpecimen			Animalia	Echinodermata	Echinoidea	Clypeasteroida	Mellitidae	Encope		michelini		L Agassiz, 1841																									Gulf of Mexico	Mexico				-89.5342
	ICML-UNAM		ICML-UNAM 4.87.3		Mellita quinquiesperforata	PreservedSpecimen			Animalia	Echinodermata	Echinoidea	Clypeasteroida	Mellitidae	Mellita		quinquiesperforata		Leske, 1778																									Gulf of Mexico	Mexico				-89.2667
	ICML-UNAM		ICML-UNAM 4.34.11		Encope grandis	PreservedSpecimen			Animalia	Echinodermata	Echinoidea	Clypeasteroida	Mellitidae	Encope		grandis		L Agassiz, 1841																									Gulf of California	Mexico				-89.1003
	ICML-UNAM		ICML-UNAM 4.86.29		Encope michelini	PreservedSpecimen			Animalia	Echinodermata	Echinoidea	Clypeasteroida	Mellitidae	Encope		michelini		L Agassiz, 1841																									Gulf of Mexico	Mexico				-89.0842
	ICML-UNAM		ICML-UNAM 4.35.17		Encope micropora	PreservedSpecimen			Animalia	Echinodermata	Echinoidea	Clypeasteroida	Mellitidae	Encope		micropora		L Agassiz, 1841																									Gulf of California	Mexico				-89.0833
	ICML-UNAM		ICML-UNAM 4.86.2		Encope michelini	PreservedSpecimen			Animalia	Echinodermata	Echinoidea	Clypeasteroida	Mellitidae	Encope		michelini		L Agassiz, 1841																									Gulf of Mexico	Mexico				-89.0167
	NMNH		NMNH 15564		Echinolampas depressa	PreservedSpecimen			Animalia	Echinodermata	Echinoidea	Echinolampadoida	Echinolampadidae	Echinolampas		depressa		Gray, 1851																									Gulf of Mexico	Mexico				-88.6511
	ICML-UNAM		ICML-UNAM 4.106.0		Echinolampas depressa	PreservedSpecimen			Animalia	Echinodermata	Echinoidea	Echinolampadoida	Echinolampadidae	Echinolampas		depressa		Gray, 1851																									Gulf of Mexico	Mexico				-88.6508
	ICML-UNAM		ICML-UNAM 4.87.16		Mellita quinquiesperforata	PreservedSpecimen			Animalia	Echinodermata	Echinoidea	Clypeasteroida	Mellitidae	Mellita		quinquiesperforata		Leske, 1778																									Gulf of Mexico	Mexico				-88.5794
	ICML-UNAM		ICML-UNAM 4.87.4		Mellita quinquiesperforata	PreservedSpecimen			Animalia	Echinodermata	Echinoidea	Clypeasteroida	Mellitidae	Mellita		quinquiesperforata		Leske, 1778																									Gulf of Mexico	Mexico				-88.5667
	ICML-UNAM		ICML-UNAM 4.86.8		Encope michelini	PreservedSpecimen			Animalia	Echinodermata	Echinoidea	Clypeasteroida	Mellitidae	Encope		michelini		L Agassiz, 1841																									Caribbean Sea	Mexico				-88.4333
	ICML-UNAM		ICML-UNAM 4.86.28		Encope michelini	PreservedSpecimen			Animalia	Echinodermata	Echinoidea	Clypeasteroida	Mellitidae	Encope		michelini		L Agassiz, 1841																									Caribbean Sea	Mexico				-88.3675
	ICML-UNAM		ICML-UNAM 4.87.22		Mellita quinquiesperforata	PreservedSpecimen			Animalia	Echinodermata	Echinoidea	Clypeasteroida	Mellitidae	Mellita		quinquiesperforata		Leske, 1778																									Gulf of Mexico	Mexico				-88.3675
	ICML-UNAM		ICML-UNAM 4.86.36		Encope michelini	PreservedSpecimen			Animalia	Echinodermata	Echinoidea	Clypeasteroida	Mellitidae	Encope		michelini		L Agassiz, 1841																									Gulf of Mexico	Mexico				-88.3667
	NMNH		NMNH 14424		Plethotaenia spatangoides	PreservedSpecimen			Animalia	Echinodermata	Echinoidea	Spatangoida	Spatangidae	Plethotaenia		spatangoides		A Agassiz, 1883																									Caribbean Sea	Mexico				-88.3336
	ICML-UNAM		ICML-UNAM 4.106.6		Echinolampas depressa	PreservedSpecimen			Animalia	Echinodermata	Echinoidea	Echinolampadoida	Echinolampadidae	Echinolampas		depressa		Gray, 1851																									Gulf of Mexico	Mexico				-88.2275
	ICML-UNAM		ICML-UNAM 4.106.4		Echinolampas depressa	PreservedSpecimen			Animalia	Echinodermata	Echinoidea	Echinolampadoida	Echinolampadidae	Echinolampas		depressa		Gray, 1851																									Gulf of Mexico	Mexico				-88.225
	NMNH		NMNH E13013		Plethotaenia spatangoides	PreservedSpecimen			Animalia	Echinodermata	Echinoidea	Spatangoida	Spatangidae	Plethotaenia		spatangoides		A Agassiz, 1883																									Caribbean Sea	Mexico				-88.205
	ICML-UNAM		ICML-UNAM 4.53.7		Moira clotho	PreservedSpecimen			Animalia	Echinodermata	Echinoidea	Spatangoida	Schizasteridae	Moira		clotho		Michelin, 1855																									Gulf of California	Mexico				-88.1994
	MCZ		MCZ 3035		Moira clotho	PreservedSpecimen			Animalia	Echinodermata	Echinoidea	Spatangoida	Schizasteridae	Moira		clotho		Michelin, 1855																									Gulf of California	Mexico				-88.16
	ICML-UNAM		ICML-UNAM 4.87.33		Mellita quinquiesperforata	PreservedSpecimen			Animalia	Echinodermata	Echinoidea	Clypeasteroida	Mellitidae	Mellita		quinquiesperforata		Leske, 1778																									Gulf of Mexico	Mexico				-88.1025
	ICML-UNAM		ICML-UNAM 4.106.1		Echinolampas depressa	PreservedSpecimen			Animalia	Echinodermata	Echinoidea	Echinolampadoida	Echinolampadidae	Echinolampas		depressa		Gray, 1851																									Gulf of Mexico	Mexico				-88.0833
	ICML-UNAM		ICML-UNAM 4.106.2		Echinolampas depressa	PreservedSpecimen			Animalia	Echinodermata	Echinoidea	Echinolampadoida	Echinolampadidae	Echinolampas		depressa		Gray, 1851																									Gulf of Mexico	Mexico				-88.0833
	ICML-UNAM		ICML-UNAM 4.87.1		Mellita quinquiesperforata	PreservedSpecimen			Animalia	Echinodermata	Echinoidea	Clypeasteroida	Mellitidae	Mellita		quinquiesperforata		Leske, 1778																									Gulf of Mexico	Mexico				-88.0833
	MCZ		MCZ 2730		Echinolampas depressa	PreservedSpecimen			Animalia	Echinodermata	Echinoidea	Echinolampadoida	Echinolampadidae	Echinolampas		depressa		Gray, 1851																									Gulf of Mexico	Mexico				-88.0833
	MCZ		MCZ 3821		Encope grandis	PreservedSpecimen			Animalia	Echinodermata	Echinoidea	Clypeasteroida	Mellitidae	Encope		grandis		L Agassiz, 1841																									Pacific Ocean	Mexico				-87.9519
	NMNH		NMNH 17384		Encope grandis	PreservedSpecimen			Animalia	Echinodermata	Echinoidea	Clypeasteroida	Mellitidae	Encope		grandis		L Agassiz, 1841																									Gulf of California	Mexico				-87.9503
	NMNH		NMNH 36944		Encope grandis	PreservedSpecimen			Animalia	Echinodermata	Echinoidea	Clypeasteroida	Mellitidae	Encope		grandis		L Agassiz, 1841																										Mexico				-87.9503
	ICML-UNAM		ICML-UNAM 4.87.30		Mellita quinquiesperforata	PreservedSpecimen			Animalia	Echinodermata	Echinoidea	Clypeasteroida	Mellitidae	Mellita		quinquiesperforata		Leske, 1778																									Gulf of Mexico	Mexico				-87.95
	NMNH		NMNH 8985		Encope grandis	PreservedSpecimen			Animalia	Echinodermata	Echinoidea	Clypeasteroida	Mellitidae	Encope		grandis		L Agassiz, 1841																									Gulf of California	Mexico				-87.95
	MCZ		MCZ 4298		Encope grandis	PreservedSpecimen			Animalia	Echinodermata	Echinoidea	Clypeasteroida	Mellitidae	Encope		grandis		L Agassiz, 1841																									Gulf of California	Mexico				-87.9167
	ICML-UNAM		ICML-UNAM 4.97.11		Echinoneus cyclostomus	PreservedSpecimen			Animalia	Echinodermata	Echinoidea	Echinoneoida	Echinoneidae	Echinoneus		cyclostomus		Leske, 1778																									Caribbean Sea	Mexico				-87.7175
	ICML-UNAM		ICML-UNAM 4.54.25		Brissus obesus	PreservedSpecimen			Animalia	Echinodermata	Echinoidea	Spatangoida	Brissidae	Brissus		obesus		Verrill, 1867																									Gulf of California	Mexico				-87.7069
	ICML-UNAM		ICML-UNAM 4.97.10		Echinoneus cyclostomus	PreservedSpecimen			Animalia	Echinodermata	Echinoidea	Echinoneoida	Echinoneidae	Echinoneus		cyclostomus		Leske, 1778																									Caribbean Sea	Mexico				-87.7069
	ICML-UNAM		ICML-UNAM 4.106.5		Echinolampas depressa	PreservedSpecimen			Animalia	Echinodermata	Echinoidea	Echinolampadoida	Echinolampadidae	Echinolampas		depressa		Gray, 1851																									Gulf of Mexico	Mexico				-87.6408
	ICML-UNAM		ICML-UNAM 4.53.8		Moira clotho	PreservedSpecimen			Animalia	Echinodermata	Echinoidea	Spatangoida	Schizasteridae	Moira		clotho		Michelin, 1855																									Gulf of California	Mexico				-87.6383
	ICML-UNAM		ICML-UNAM 4.79.6		Brissus unicolor	PreservedSpecimen			Animalia	Echinodermata	Echinoidea	Spatangoida	Brissidae	Brissus		unicolor		Leske, 1778																									Gulf of Mexico	Mexico				-87.6167
	ICML-UNAM		ICML-UNAM 4.79.7		Brissus unicolor	PreservedSpecimen			Animalia	Echinodermata	Echinoidea	Spatangoida	Brissidae	Brissus		unicolor		Leske, 1778																									Gulf of Mexico	Mexico				-87.525
	YPM		YPM 4684-S		Encope micropora	PreservedSpecimen			Animalia	Echinodermata	Echinoidea	Clypeasteroida	Mellitidae	Encope		micropora		L Agassiz, 1841																									Gulf of California	Mexico				-87.5167
	ICML-UNAM		ICML-UNAM 4.72.3		Conolampas sigsbei	PreservedSpecimen			Animalia	Echinodermata	Echinoidea	Echinolampadoida	Echinolampadidae	Conolampas		sigsbei		A Agassiz, 1878																									Gulf of Mexico	Mexico				-87.3667
	NMNH		NMNH 34254		Encope micropora	PreservedSpecimen			Animalia	Echinodermata	Echinoidea	Clypeasteroida	Mellitidae	Encope		micropora		L Agassiz, 1841																									Gulf of California	Mexico				-87.2522
	ICML-UNAM		ICML-UNAM 4.87.31		Mellita quinquiesperforata	PreservedSpecimen			Animalia	Echinodermata	Echinoidea	Clypeasteroida	Mellitidae	Mellita		quinquiesperforata		Leske, 1778																									Gulf of Mexico	Mexico				-87.25
	MCZ		MCZ 2397		Encope grandis	PreservedSpecimen			Animalia	Echinodermata	Echinoidea	Clypeasteroida	Mellitidae	Encope		grandis		L Agassiz, 1841																										Mexico				-87.25
	ICML-UNAM		ICML-UNAM 4.72.2		Conolampas sigsbei	PreservedSpecimen			Animalia	Echinodermata	Echinoidea	Echinolampadoida	Echinolampadidae	Conolampas		sigsbei		A Agassiz, 1878																									Gulf of Mexico	Mexico				-87.2025
	MCZ		MCZ 7361		Encope grandis	PreservedSpecimen			Animalia	Echinodermata	Echinoidea	Clypeasteroida	Mellitidae	Encope		grandis		L Agassiz, 1841																									Gulf of California	Mexico				-87.2025
	YPM		YPM 4689-S		Encope micropora	PreservedSpecimen			Animalia	Echinodermata	Echinoidea	Clypeasteroida	Mellitidae	Encope		micropora		L Agassiz, 1841																									Gulf of California	Mexico				-87.2025
	ICML-UNAM		ICML-UNAM 4.86.33		Encope michelini	PreservedSpecimen			Animalia	Echinodermata	Echinoidea	Clypeasteroida	Mellitidae	Encope		michelini		L Agassiz, 1841																									Gulf of Mexico	Mexico				-87.1667
	MCZ		MCZ 2395		Encope grandis	PreservedSpecimen			Animalia	Echinodermata	Echinoidea	Clypeasteroida	Mellitidae	Encope		grandis		L Agassiz, 1841																									Pacific Ocean	Mexico				-87.1667
	NMNH		NMNH 10013		Encope grandis	PreservedSpecimen			Animalia	Echinodermata	Echinoidea	Clypeasteroida	Mellitidae	Encope		grandis		L Agassiz, 1841																									Gulf of California	Mexico				-87.1667
	NMNH		NMNH 32437		Encope grandis	PreservedSpecimen			Animalia	Echinodermata	Echinoidea	Clypeasteroida	Mellitidae	Encope		grandis		L Agassiz, 1841																									Gulf of California	Mexico				-87.1358
	NMNH		NMNH 6820		Conolampas sigsbei	PreservedSpecimen			Animalia	Echinodermata	Echinoidea	Echinolampadoida	Echinolampadidae	Conolampas		sigsbei		A Agassiz, 1878																									Gulf of Mexico	Mexico				-87.1358
	YPM		YPM 4687-S		Encope micropora	PreservedSpecimen			Animalia	Echinodermata	Echinoidea	Clypeasteroida	Mellitidae	Encope		micropora		L Agassiz, 1841																									Gulf of California	Mexico				-87.1003
	NMNH		NMNH 12927		Echinolampas depressa	PreservedSpecimen			Animalia	Echinodermata	Echinoidea	Echinolampadoida	Echinolampadidae	Echinolampas		depressa		Gray, 1851																									Gulf of Mexico	Mexico				-87.1
	NMNH		NMNH 32435		Encope grandis	PreservedSpecimen			Animalia	Echinodermata	Echinoidea	Clypeasteroida	Mellitidae	Encope		grandis		L Agassiz, 1841																									Gulf of California	Mexico				-87.1
	NMNH		NMNH 47211		Encope grandis	PreservedSpecimen			Animalia	Echinodermata	Echinoidea	Clypeasteroida	Mellitidae	Encope		grandis		L Agassiz, 1841																									Gulf of California	Mexico				-87.1
	YPM		YPM 4681-S		Encope micropora	PreservedSpecimen			Animalia	Echinodermata	Echinoidea	Clypeasteroida	Mellitidae	Encope		micropora		L Agassiz, 1841																									Gulf of California	Mexico				-87.1
	YPM		YPM 10196		Encope grandis	PreservedSpecimen			Animalia	Echinodermata	Echinoidea	Clypeasteroida	Mellitidae	Encope		grandis		L Agassiz, 1841																									Gulf of California	Mexico				-87.0844
	YPM		YPM 4680-S		Encope micropora	PreservedSpecimen			Animalia	Echinodermata	Echinoidea	Clypeasteroida	Mellitidae	Encope		micropora		L Agassiz, 1841																									Gulf of California	Mexico				-87.0583
	ICML-UNAM		ICML-UNAM 4.54.1		Brissus obesus	PreservedSpecimen			Animalia	Echinodermata	Echinoidea	Spatangoida	Brissidae	Brissus		obesus		Verrill, 1867																									Gulf of California	Mexico				-87.0333
	ICML-UNAM		ICML-UNAM 4.54.11		Brissus obesus	PreservedSpecimen			Animalia	Echinodermata	Echinoidea	Spatangoida	Brissidae	Brissus		obesus		Verrill, 1867																									Gulf of California	Mexico				-87.0333
	ICML-UNAM		ICML-UNAM 4.54.12		Brissus obesus	PreservedSpecimen			Animalia	Echinodermata	Echinoidea	Spatangoida	Brissidae	Brissus		obesus		Verrill, 1867																									Gulf of California	Mexico				-87.0333
	ICML-UNAM		ICML-UNAM 4.54.13		Brissus obesus	PreservedSpecimen			Animalia	Echinodermata	Echinoidea	Spatangoida	Brissidae	Brissus		obesus		Verrill, 1867																									Gulf of California	Mexico				-87.0333
	ICML-UNAM		ICML-UNAM 4.54.14		Brissus obesus	PreservedSpecimen			Animalia	Echinodermata	Echinoidea	Spatangoida	Brissidae	Brissus		obesus		Verrill, 1867																									Gulf of California	Mexico				-87.0333
	ICML-UNAM		ICML-UNAM 4.54.15		Brissus obesus	PreservedSpecimen			Animalia	Echinodermata	Echinoidea	Spatangoida	Brissidae	Brissus		obesus		Verrill, 1867																									Gulf of California	Mexico				-87.0333
	ICML-UNAM		ICML-UNAM 4.54.16		Brissus obesus	PreservedSpecimen			Animalia	Echinodermata	Echinoidea	Spatangoida	Brissidae	Brissus		obesus		Verrill, 1867																									Gulf of California	Mexico				-87.0333
	ICML-UNAM		ICML-UNAM 4.54.18		Brissus obesus	PreservedSpecimen			Animalia	Echinodermata	Echinoidea	Spatangoida	Brissidae	Brissus		obesus		Verrill, 1867																									Gulf of California	Mexico				-87.0333
	ICML-UNAM		ICML-UNAM 4.54.3		Brissus obesus	PreservedSpecimen			Animalia	Echinodermata	Echinoidea	Spatangoida	Brissidae	Brissus		obesus		Verrill, 1867																									Gulf of California	Mexico				-87.0333
	ICML-UNAM		ICML-UNAM 4.35.8		Encope micropora	PreservedSpecimen			Animalia	Echinodermata	Echinoidea	Clypeasteroida	Mellitidae	Encope		micropora		L Agassiz, 1841																									Gulf of California	Mexico				-87.0003
	ICML-UNAM		ICML-UNAM 4.86.22		Encope michelini	PreservedSpecimen			Animalia	Echinodermata	Echinoidea	Clypeasteroida	Mellitidae	Encope		michelini		L Agassiz, 1841																									Caribbean Sea	Mexico				-87
	ICML-UNAM		ICML-UNAM 4.54.2		Brissus obesus	PreservedSpecimen			Animalia	Echinodermata	Echinoidea	Spatangoida	Brissidae	Brissus		obesus		Verrill, 1867																									Gulf of California	Mexico				-86.9667
	ICML-UNAM		ICML-UNAM 4.97.8		Echinoneus cyclostomus	PreservedSpecimen			Animalia	Echinodermata	Echinoidea	Echinoneoida	Echinoneidae	Echinoneus		cyclostomus		Leske, 1778																									Caribbean Sea	Mexico				-86.9667
	MCZ		MCZ 2396		Encope grandis	PreservedSpecimen			Animalia	Echinodermata	Echinoidea	Clypeasteroida	Mellitidae	Encope		grandis		L Agassiz, 1841																									Gulf of California	Mexico				-86.9667
	ICML-UNAM		ICML-UNAM 4.96.16		Cassidulus caribaearum	PreservedSpecimen			Animalia	Echinodermata	Echinoidea	Cassiduloida	Cassidulidae	Cassidulus		caribaearum		Lamarck, 1801																									Caribbean Sea	Mexico				-86.9608
	MCZ		MCZ 7697		Meoma ventricosa	PreservedSpecimen			Animalia	Echinodermata	Echinoidea	Spatangoida	Brissidae	Meoma		ventricosa	grandis	Gray, 1851																									Gulf of California	Mexico				-86.9519
	MCZ		MCZ 2490		Encope grandis	PreservedSpecimen			Animalia	Echinodermata	Echinoidea	Clypeasteroida	Mellitidae	Encope		grandis		L Agassiz, 1841																										Mexico				-86.9336
	ICML-UNAM		ICML-UNAM 4.86.16		Encope michelini	PreservedSpecimen			Animalia	Echinodermata	Echinoidea	Clypeasteroida	Mellitidae	Encope		michelini		L Agassiz, 1841																									Caribbean Sea	Mexico				-86.9333
	ICML-UNAM		ICML-UNAM 4.117.4		Hypselaster limicolus	PreservedSpecimen			Animalia	Echinodermata	Echinoidea	Spatangoida	Schizasteridae	Hypselaster		limicolus		A Agassiz, 1878																									Gulf of Mexico	Mexico				-86.8917
	ICML-UNAM		ICML-UNAM 4.79.0		Brissus unicolor	PreservedSpecimen			Animalia	Echinodermata	Echinoidea	Spatangoida	Brissidae	Brissus		unicolor		Leske, 1778																									Caribbean Sea	Mexico				-86.8917
	YPM		YPM 4651-S		Encope micropora	PreservedSpecimen			Animalia	Echinodermata	Echinoidea	Clypeasteroida	Mellitidae	Encope		micropora		L Agassiz, 1841																									Gulf of California	Mexico				-86.8917
	NMNH		NMNH 5620		Encope micropora	PreservedSpecimen			Animalia	Echinodermata	Echinoidea	Clypeasteroida	Mellitidae	Encope		micropora		L Agassiz, 1841																									Gulf of California	Mexico				-86.8886
	ICML-UNAM		ICML-UNAM 4.86.26		Encope michelini	PreservedSpecimen			Animalia	Echinodermata	Echinoidea	Clypeasteroida	Mellitidae	Encope		michelini		L Agassiz, 1841																									Caribbean Sea	Mexico				-86.8769
	ICML-UNAM		ICML-UNAM 4.96.4		Cassidulus caribaearum	PreservedSpecimen			Animalia	Echinodermata	Echinoidea	Cassiduloida	Cassidulidae	Cassidulus		caribaearum		Lamarck, 1801																									Caribbean Sea	Mexico				-86.8769
	ICML-UNAM		ICML-UNAM 4.96.5		Cassidulus caribaearum	PreservedSpecimen			Animalia	Echinodermata	Echinoidea	Cassiduloida	Cassidulidae	Cassidulus		caribaearum		Lamarck, 1801																									Caribbean Sea	Mexico				-86.8769
0	MCZ		MCZ 3118		Brissus latecarinatus	PreservedSpecimen			Animalia	Echinodermata	Echinoidea	Spatangoida	Brissidae	Brissus		latecarinatus		Leske, 1778																									Gulf of Mexico	Mexico				-86.8769
	ICML-UNAM		ICML-UNAM 4.96.18		Cassidulus caribaearum	PreservedSpecimen			Animalia	Echinodermata	Echinoidea	Cassiduloida	Cassidulidae	Cassidulus		caribaearum		Lamarck, 1801																									Caribbean Sea	Mexico				-86.8728
	ICML-UNAM		ICML-UNAM 4.96.3		Cassidulus caribaearum	PreservedSpecimen			Animalia	Echinodermata	Echinoidea	Cassiduloida	Cassidulidae	Cassidulus		caribaearum		Lamarck, 1801																									Caribbean Sea	Mexico				-86.8728
	MCZ		MCZ 3118		Brissus obesus	PreservedSpecimen			Animalia	Echinodermata	Echinoidea	Spatangoida	Brissidae	Brissus		obesus		Verrill, 1867																									Gulf of California	Mexico				-86.8675
	MCZ		MCZ 3118		Brissus obesus	PreservedSpecimen			Animalia	Echinodermata	Echinoidea	Spatangoida	Brissidae	Brissus		obesus		Verrill, 1867																									Gulf of California	Mexico				-86.8675
	ICML-UNAM		ICML-UNAM 4.97.2		Echinoneus cyclostomus	PreservedSpecimen			Animalia	Echinodermata	Echinoidea	Echinoneoida	Echinoneidae	Echinoneus		cyclostomus		Leske, 1778																									Caribbean Sea	Mexico				-86.8667
	MCZ		MCZ 4070		Encope grandis	PreservedSpecimen			Animalia	Echinodermata	Echinoidea	Clypeasteroida	Mellitidae	Encope		grandis		L Agassiz, 1841																									Gulf of California	Mexico				-86.8667
	ICML-UNAM		ICML-UNAM 4.97.0		Echinoneus cyclostomus	PreservedSpecimen			Animalia	Echinodermata	Echinoidea	Echinoneoida	Echinoneidae	Echinoneus		cyclostomus		Leske, 1778																									Caribbean Sea	Mexico				-86.8656
	ICML-UNAM		ICML-UNAM 4.97.1		Echinoneus cyclostomus	PreservedSpecimen			Animalia	Echinodermata	Echinoidea	Echinoneoida	Echinoneidae	Echinoneus		cyclostomus		Leske, 1778																									Caribbean Sea	Mexico				-86.8656
	ICML-UNAM		ICML-UNAM 4.54.17		Brissus obesus	PreservedSpecimen			Animalia	Echinodermata	Echinoidea	Spatangoida	Brissidae	Brissus		obesus		Verrill, 1867																									Gulf of California	Mexico				-86.865
	ICML-UNAM		ICML-UNAM 4.54.19		Brissus obesus	PreservedSpecimen			Animalia	Echinodermata	Echinoidea	Spatangoida	Brissidae	Brissus		obesus		Verrill, 1867																									Gulf of California	Mexico				-86.865
	ICML-UNAM		ICML-UNAM 4.96.20		Cassidulus caribaearum	PreservedSpecimen			Animalia	Echinodermata	Echinoidea	Cassiduloida	Cassidulidae	Cassidulus		caribaearum		Lamarck, 1801																									Caribbean Sea	Mexico				-86.8583
	MCZ		MCZ 2378		Encope micropora	PreservedSpecimen			Animalia	Echinodermata	Echinoidea	Clypeasteroida	Mellitidae	Encope		micropora		L Agassiz, 1841																									Gulf of California	Mexico				-86.8583
	ICML-UNAM		ICML-UNAM 4.96.22		Cassidulus caribaearum	PreservedSpecimen			Animalia	Echinodermata	Echinoidea	Cassiduloida	Cassidulidae	Cassidulus		caribaearum		Lamarck, 1801																									Caribbean Sea	Mexico				-86.8561
	ICML-UNAM		ICML-UNAM 4.96.21		Cassidulus caribaearum	PreservedSpecimen			Animalia	Echinodermata	Echinoidea	Cassiduloida	Cassidulidae	Cassidulus		caribaearum		Lamarck, 1801																									Caribbean Sea	Mexico				-86.8553
	YPM		YPM 249-S		Brissus obesus	PreservedSpecimen			Animalia	Echinodermata	Echinoidea	Spatangoida	Brissidae	Brissus		obesus		Verrill, 1867																									Gulf of California	Mexico				-86.8519
	ICML-UNAM		ICML-UNAM 4.54.22		Brissus obesus	PreservedSpecimen			Animalia	Echinodermata	Echinoidea	Spatangoida	Brissidae	Brissus		obesus		Verrill, 1867																									Gulf of California	Mexico				-86.8514
	ICML-UNAM		ICML-UNAM 4.79.13		Brissus unicolor	PreservedSpecimen			Animalia	Echinodermata	Echinoidea	Spatangoida	Brissidae	Brissus		unicolor		Leske, 1778																									Caribbean Sea	Mexico				-86.8514
	ICML-UNAM		ICML-UNAM 4.79.3		Brissus unicolor	PreservedSpecimen			Animalia	Echinodermata	Echinoidea	Spatangoida	Brissidae	Brissus		unicolor		Leske, 1778																									Caribbean Sea	Mexico				-86.8514
	ICML-UNAM		ICML-UNAM 4.79.4		Brissus unicolor	PreservedSpecimen			Animalia	Echinodermata	Echinoidea	Spatangoida	Brissidae	Brissus		unicolor		Leske, 1778																									Caribbean Sea	Mexico				-86.8514
	ICML-UNAM		ICML-UNAM 4.97.4		Echinoneus cyclostomus	PreservedSpecimen			Animalia	Echinodermata	Echinoidea	Echinoneoida	Echinoneidae	Echinoneus		cyclostomus		Leske, 1778																									Caribbean Sea	Mexico				-86.8514
	NMNH		NMNH 17383		Encope grandis	PreservedSpecimen			Animalia	Echinodermata	Echinoidea	Clypeasteroida	Mellitidae	Encope		grandis		L Agassiz, 1841																									Gulf of California	Mexico				-86.8514
	ICML-UNAM		ICML-UNAM 4.86.18		Encope michelini	PreservedSpecimen			Animalia	Echinodermata	Echinoidea	Clypeasteroida	Mellitidae	Encope		michelini		L Agassiz, 1841																									Caribbean Sea	Mexico				-86.85
	ICML-UNAM		ICML-UNAM 4.97.3		Echinoneus cyclostomus	PreservedSpecimen			Animalia	Echinodermata	Echinoidea	Echinoneoida	Echinoneidae	Echinoneus		cyclostomus		Leske, 1778																									Caribbean Sea	Mexico				-86.85
	ICML-UNAM		ICML-UNAM 4.97.6		Echinoneus cyclostomus	PreservedSpecimen			Animalia	Echinodermata	Echinoidea	Echinoneoida	Echinoneidae	Echinoneus		cyclostomus		Leske, 1778																									Caribbean Sea	Mexico				-86.85
	MCZ		MCZ 7362		Encope grandis	PreservedSpecimen			Animalia	Echinodermata	Echinoidea	Clypeasteroida	Mellitidae	Encope		grandis		L Agassiz, 1841																									Gulf of California	Mexico				-86.85
	NMNH		NMNH 17387		Encope micropora	PreservedSpecimen			Animalia	Echinodermata	Echinoidea	Clypeasteroida	Mellitidae	Encope		micropora		L Agassiz, 1841																									Gulf of California	Mexico				-86.85
	ICML-UNAM		ICML-UNAM 4.97.5		Echinoneus cyclostomus	PreservedSpecimen			Animalia	Echinodermata	Echinoidea	Echinoneoida	Echinoneidae	Echinoneus		cyclostomus		Leske, 1778																									Caribbean Sea	Mexico				-86.8478
	ICML-UNAM		ICML-UNAM 4.96.24		Cassidulus caribaearum	PreservedSpecimen			Animalia	Echinodermata	Echinoidea	Cassiduloida	Cassidulidae	Cassidulus		caribaearum		Lamarck, 1801																									Caribbean Sea	Mexico				-86.8472
	MCZ		MCZ 7696		Encope micropora	PreservedSpecimen			Animalia	Echinodermata	Echinoidea	Clypeasteroida	Mellitidae	Encope		micropora		L Agassiz, 1841																									Gulf of California	Mexico				-86.8436
	ICML-UNAM		ICML-UNAM 4.79.12		Brissus unicolor	PreservedSpecimen			Animalia	Echinodermata	Echinoidea	Spatangoida	Brissidae	Brissus		unicolor		Leske, 1778																									Caribbean Sea	Mexico				-86.8433
	ICML-UNAM		ICML-UNAM 4.96.23		Cassidulus caribaearum	PreservedSpecimen			Animalia	Echinodermata	Echinoidea	Cassiduloida	Cassidulidae	Cassidulus		caribaearum		Lamarck, 1801																									Caribbean Sea	Mexico				-86.8433
	ICML-UNAM		ICML-UNAM 4.96.25		Cassidulus caribaearum	PreservedSpecimen			Animalia	Echinodermata	Echinoidea	Cassiduloida	Cassidulidae	Cassidulus		caribaearum		Lamarck, 1801																									Caribbean Sea	Mexico				-86.8433
	NMNH		NMNH 28245		Encope micropora	PreservedSpecimen			Animalia	Echinodermata	Echinoidea	Clypeasteroida	Mellitidae	Encope		micropora		L Agassiz, 1841																									Gulf of California	Mexico				-86.8433
	ICML-UNAM		ICML-UNAM 4.79.1		Brissus unicolor	PreservedSpecimen			Animalia	Echinodermata	Echinoidea	Spatangoida	Brissidae	Brissus		unicolor		Leske, 1778																									Caribbean Sea	Mexico				-86.8431
	NMNH		NMNH 19410		Brissus obesus	PreservedSpecimen			Animalia	Echinodermata	Echinoidea	Spatangoida	Brissidae	Brissus		obesus		Verrill, 1867																									Gulf of California	Mexico				-86.8408
	MCZ		MCZ Ex. 5034		Encope grandis	PreservedSpecimen			Animalia	Echinodermata	Echinoidea	Clypeasteroida	Mellitidae	Encope		grandis		L Agassiz, 1841																									Gulf of California	Mexico				-86.8333
	ICML-UNAM		ICML-UNAM 4.96.11		Cassidulus caribaearum	PreservedSpecimen			Animalia	Echinodermata	Echinoidea	Cassiduloida	Cassidulidae	Cassidulus		caribaearum		Lamarck, 1801																									Caribbean Sea	Mexico				-86.8253
	ICML-UNAM		ICML-UNAM 4.96.12		Cassidulus caribaearum	PreservedSpecimen			Animalia	Echinodermata	Echinoidea	Cassiduloida	Cassidulidae	Cassidulus		caribaearum		Lamarck, 1801																									Caribbean Sea	Mexico				-86.8253
	ICML-UNAM		ICML-UNAM 4.96.13		Cassidulus caribaearum	PreservedSpecimen			Animalia	Echinodermata	Echinoidea	Cassiduloida	Cassidulidae	Cassidulus		caribaearum		Lamarck, 1801																									Caribbean Sea	Mexico				-86.8253
	MCZ		MCZ 2379		Encope micropora	PreservedSpecimen			Animalia	Echinodermata	Echinoidea	Clypeasteroida	Mellitidae	Encope		micropora		L Agassiz, 1841																									Gulf of California	Mexico				-86.8253
	NMNH		NMNH 34278		Clypeaster ochrus	PreservedSpecimen			Animalia	Echinodermata	Echinoidea	Clypeasteroida	Clypeasteridae	Clypeaster		ochrus		H L Clark, 1914																									Gulf of California	Mexico				-86.8253
	NMNH		NMNH 877		Brissus obesus	PreservedSpecimen			Animalia	Echinodermata	Echinoidea	Spatangoida	Brissidae	Brissus		obesus		Verrill, 1867																									Gulf of California	Mexico				-86.8253
	YPM		YPM 4650-S		Encope micropora	PreservedSpecimen			Animalia	Echinodermata	Echinoidea	Clypeasteroida	Mellitidae	Encope		micropora		L Agassiz, 1841																									Gulf of California	Mexico				-86.8253
	ICML-UNAM		ICML-UNAM 4.96.0		Cassidulus caribaearum	PreservedSpecimen			Animalia	Echinodermata	Echinoidea	Cassiduloida	Cassidulidae	Cassidulus		caribaearum		Lamarck, 1801																									Caribbean Sea	Mexico				-86.8219
	ICML-UNAM		ICML-UNAM 4.96.8		Cassidulus caribaearum	PreservedSpecimen			Animalia	Echinodermata	Echinoidea	Cassiduloida	Cassidulidae	Cassidulus		caribaearum		Lamarck, 1801																									Caribbean Sea	Mexico				-86.8219
	ICML-UNAM		ICML-UNAM 4.96.9		Cassidulus caribaearum	PreservedSpecimen			Animalia	Echinodermata	Echinoidea	Cassiduloida	Cassidulidae	Cassidulus		caribaearum		Lamarck, 1801																									Caribbean Sea	Mexico				-86.8219
	ICML-UNAM		ICML-UNAM 4.97.7		Echinoneus cyclostomus	PreservedSpecimen			Animalia	Echinodermata	Echinoidea	Echinoneoida	Echinoneidae	Echinoneus		cyclostomus		Leske, 1778																									Caribbean Sea	Mexico				-86.8219
	ICML-UNAM		ICML-UNAM 4.54.24		Brissus obesus	PreservedSpecimen			Animalia	Echinodermata	Echinoidea	Spatangoida	Brissidae	Brissus		obesus		Verrill, 1867																									Gulf of California	Mexico				-86.8217
	NMNH		NMNH 10010		Encope micropora	PreservedSpecimen			Animalia	Echinodermata	Echinoidea	Clypeasteroida	Mellitidae	Encope		micropora		L Agassiz, 1841																									Gulf of California	Mexico				-86.8217
	NMNH		NMNH 5623		Encope micropora	PreservedSpecimen			Animalia	Echinodermata	Echinoidea	Clypeasteroida	Mellitidae	Encope		micropora		L Agassiz, 1841																									Gulf of California	Mexico				-86.8217
	ICML-UNAM		ICML-UNAM 4.96.7		Cassidulus caribaearum	PreservedSpecimen			Animalia	Echinodermata	Echinoidea	Cassiduloida	Cassidulidae	Cassidulus		caribaearum		Lamarck, 1801																									Caribbean Sea	Mexico				-86.8167
	MCZ		MCZ 4624		Encope micropora	PreservedSpecimen			Animalia	Echinodermata	Echinoidea	Clypeasteroida	Mellitidae	Encope		micropora		L Agassiz, 1841																									Gulf of California	Mexico				-86.8158
	NMNH		NMNH 47209		Encope grandis	PreservedSpecimen			Animalia	Echinodermata	Echinoidea	Clypeasteroida	Mellitidae	Encope		grandis		L Agassiz, 1841																									Gulf of California	Mexico				-86.8158
	ICML-UNAM		ICML-UNAM 4.106.3		Echinolampas depressa	PreservedSpecimen			Animalia	Echinodermata	Echinoidea	Echinolampadoida	Echinolampadidae	Echinolampas		depressa		Gray, 1851																									Gulf of Mexico	Mexico				-86.8
	ICML-UNAM		ICML-UNAM 4.79.11		Brissus unicolor	PreservedSpecimen			Animalia	Echinodermata	Echinoidea	Spatangoida	Brissidae	Brissus		unicolor		Leske, 1778																									Caribbean Sea	Mexico				-86.8
	ICML-UNAM		ICML-UNAM 4.87.5		Mellita quinquiesperforata	PreservedSpecimen			Animalia	Echinodermata	Echinoidea	Clypeasteroida	Mellitidae	Mellita		quinquiesperforata		Leske, 1778																									Gulf of Mexico	Mexico				-86.8
	ICML-UNAM		ICML-UNAM 4.96.10		Cassidulus caribaearum	PreservedSpecimen			Animalia	Echinodermata	Echinoidea	Cassiduloida	Cassidulidae	Cassidulus		caribaearum		Lamarck, 1801																									Caribbean Sea	Mexico				-86.8
	ICML-UNAM		ICML-UNAM 4.96.14		Cassidulus caribaearum	PreservedSpecimen			Animalia	Echinodermata	Echinoidea	Cassiduloida	Cassidulidae	Cassidulus		caribaearum		Lamarck, 1801																									Caribbean Sea	Mexico				-86.8
	ICML-UNAM		ICML-UNAM 4.79.10		Brissus unicolor	PreservedSpecimen			Animalia	Echinodermata	Echinoidea	Spatangoida	Brissidae	Brissus		unicolor		Leske, 1778																									Caribbean Sea	Mexico				-86.7833
	ICML-UNAM		ICML-UNAM 4.96.1		Cassidulus caribaearum	PreservedSpecimen			Animalia	Echinodermata	Echinoidea	Cassiduloida	Cassidulidae	Cassidulus		caribaearum		Lamarck, 1801																									Caribbean Sea	Mexico				-86.7833
	ICML-UNAM		ICML-UNAM 4.96.15		Cassidulus caribaearum	PreservedSpecimen			Animalia	Echinodermata	Echinoidea	Cassiduloida	Cassidulidae	Cassidulus		caribaearum		Lamarck, 1801																									Caribbean Sea	Mexico				-86.7833
	ICML-UNAM		ICML-UNAM 4.96.17		Cassidulus caribaearum	PreservedSpecimen			Animalia	Echinodermata	Echinoidea	Cassiduloida	Cassidulidae	Cassidulus		caribaearum		Lamarck, 1801																									Caribbean Sea	Mexico				-86.7833
	ICML-UNAM		ICML-UNAM 4.96.19		Cassidulus caribaearum	PreservedSpecimen			Animalia	Echinodermata	Echinoidea	Cassiduloida	Cassidulidae	Cassidulus		caribaearum		Lamarck, 1801																									Caribbean Sea	Mexico				-86.7833
	ICML-UNAM		ICML-UNAM 4.96.6		Cassidulus caribaearum	PreservedSpecimen			Animalia	Echinodermata	Echinoidea	Cassiduloida	Cassidulidae	Cassidulus		caribaearum		Lamarck, 1801																									Caribbean Sea	Mexico				-86.7833
	MCZ		MCZ Ex. 5033		Encope micropora	PreservedSpecimen			Animalia	Echinodermata	Echinoidea	Clypeasteroida	Mellitidae	Encope		micropora		L Agassiz, 1841																									Gulf of California	Mexico				-86.7833
	ICML-UNAM		ICML-UNAM 4.34.9		Encope grandis	PreservedSpecimen			Animalia	Echinodermata	Echinoidea	Clypeasteroida	Mellitidae	Encope		grandis		L Agassiz, 1841																									Gulf of California	Mexico				-86.7667
	ICML-UNAM		ICML-UNAM 4.35.18		Encope micropora	PreservedSpecimen			Animalia	Echinodermata	Echinoidea	Clypeasteroida	Mellitidae	Encope		micropora		L Agassiz, 1841																									Gulf of California	Mexico				-86.7667
	NMNH		NMNH 40013		Encope micropora	PreservedSpecimen			Animalia	Echinodermata	Echinoidea	Clypeasteroida	Mellitidae	Encope		micropora		L Agassiz, 1841																									Pacific Ocean	Mexico				-86.7667
	NMNH		NMNH 7455		Encope grandis	PreservedSpecimen			Animalia	Echinodermata	Echinoidea	Clypeasteroida	Mellitidae	Encope		grandis		L Agassiz, 1841																									Gulf of California	Mexico				-86.7667
	ICML-UNAM		ICML-UNAM 4.35.19		Encope micropora	PreservedSpecimen			Animalia	Echinodermata	Echinoidea	Clypeasteroida	Mellitidae	Encope		micropora		L Agassiz, 1841																									Gulf of California	Mexico				-86.7519
	MCZ		MCZ 2377		Encope micropora	PreservedSpecimen			Animalia	Echinodermata	Echinoidea	Clypeasteroida	Mellitidae	Encope		micropora		L Agassiz, 1841																									Gulf of California	Mexico				-86.7519
	NMNH		NMNH 47206		Encope grandis	PreservedSpecimen			Animalia	Echinodermata	Echinoidea	Clypeasteroida	Mellitidae	Encope		grandis		L Agassiz, 1841																									Gulf of California	Mexico				-86.7503
	ICML-UNAM		ICML-UNAM 4.34.1		Encope grandis	PreservedSpecimen			Animalia	Echinodermata	Echinoidea	Clypeasteroida	Mellitidae	Encope		grandis		L Agassiz, 1841																									Gulf of California	Mexico				-86.75
	ICML-UNAM		ICML-UNAM 4.86.13		Encope michelini	PreservedSpecimen			Animalia	Echinodermata	Echinoidea	Clypeasteroida	Mellitidae	Encope		michelini		L Agassiz, 1841																									Caribbean Sea	Mexico				-86.75
	MCZ		MCZ 5040		Encope micropora	PreservedSpecimen			Animalia	Echinodermata	Echinoidea	Clypeasteroida	Mellitidae	Encope		micropora		L Agassiz, 1841																									Gulf of California	Mexico				-86.75
	MCZ		MCZ 2683		Echinoneus cyclostomus	PreservedSpecimen			Animalia	Echinodermata	Echinoidea	Echinoneoida	Echinoneidae	Echinoneus		cyclostomus		Leske, 1778																									Caribbean Sea	Mexico				-86.7167
	ICML-UNAM		ICML-UNAM 4.86.24		Encope michelini	PreservedSpecimen			Animalia	Echinodermata	Echinoidea	Clypeasteroida	Mellitidae	Encope		michelini		L Agassiz, 1841																									Gulf of Mexico	Mexico				-86.7019
	ICML-UNAM		ICML-UNAM 4.86.23		Encope michelini	PreservedSpecimen			Animalia	Echinodermata	Echinoidea	Clypeasteroida	Mellitidae	Encope		michelini		L Agassiz, 1841																									Gulf of Mexico	Mexico				-86.7003
	NMNH		NMNH 47208		Encope grandis	PreservedSpecimen			Animalia	Echinodermata	Echinoidea	Clypeasteroida	Mellitidae	Encope		grandis		L Agassiz, 1841																									Gulf of California	Mexico				-86.6856
	ICML-UNAM		ICML-UNAM 4.34.0		Encope grandis	PreservedSpecimen			Animalia	Echinodermata	Echinoidea	Clypeasteroida	Mellitidae	Encope		grandis		L Agassiz, 1841																									Gulf of California	Mexico				-86.6844
	ICML-UNAM		ICML-UNAM 4.34.3		Encope grandis	PreservedSpecimen			Animalia	Echinodermata	Echinoidea	Clypeasteroida	Mellitidae	Encope		grandis		L Agassiz, 1841																									Gulf of California	Mexico				-86.6844
	ICML-UNAM		ICML-UNAM 4.35.4		Encope micropora	PreservedSpecimen			Animalia	Echinodermata	Echinoidea	Clypeasteroida	Mellitidae	Encope		micropora		L Agassiz, 1841																									Pacific Ocean	Mexico				-86.6839
	MCZ		MCZ 8987		Encope grandis	PreservedSpecimen			Animalia	Echinodermata	Echinoidea	Clypeasteroida	Mellitidae	Encope		grandis		L Agassiz, 1841																									Gulf of California	Mexico				-86.6839
	ICML-UNAM		ICML-UNAM 4.35.3		Encope micropora	PreservedSpecimen			Animalia	Echinodermata	Echinoidea	Clypeasteroida	Mellitidae	Encope		micropora		L Agassiz, 1841																									Gulf of California	Mexico				-86.6836
	NMNH		NMNH 28094		Encope grandis	PreservedSpecimen			Animalia	Echinodermata	Echinoidea	Clypeasteroida	Mellitidae	Encope		grandis		L Agassiz, 1841																									Gulf of California	Mexico				-86.6836
	ICML-UNAM		ICML-UNAM 4.86.1		Encope michelini	PreservedSpecimen			Animalia	Echinodermata	Echinoidea	Clypeasteroida	Mellitidae	Encope		michelini		L Agassiz, 1841																									Caribbean Sea	Mexico				-86.6692
	ICML-UNAM		ICML-UNAM 4.86.10		Encope michelini	PreservedSpecimen			Animalia	Echinodermata	Echinoidea	Clypeasteroida	Mellitidae	Encope		michelini		L Agassiz, 1841																									Caribbean Sea	Mexico				-86.6692
	ICML-UNAM		ICML-UNAM 4.86.11		Encope michelini	PreservedSpecimen			Animalia	Echinodermata	Echinoidea	Clypeasteroida	Mellitidae	Encope		michelini		L Agassiz, 1841																									Caribbean Sea	Mexico				-86.6692
	ICML-UNAM		ICML-UNAM 4.86.12		Encope michelini	PreservedSpecimen			Animalia	Echinodermata	Echinoidea	Clypeasteroida	Mellitidae	Encope		michelini		L Agassiz, 1841																									Caribbean Sea	Mexico				-86.6692
	ICML-UNAM		ICML-UNAM 4.86.19		Encope michelini	PreservedSpecimen			Animalia	Echinodermata	Echinoidea	Clypeasteroida	Mellitidae	Encope		michelini		L Agassiz, 1841																									Caribbean Sea	Mexico				-86.6692
	ICML-UNAM		ICML-UNAM 4.86.20		Encope michelini	PreservedSpecimen			Animalia	Echinodermata	Echinoidea	Clypeasteroida	Mellitidae	Encope		michelini		L Agassiz, 1841																									Caribbean Sea	Mexico				-86.6692
	ICML-UNAM		ICML-UNAM 4.86.21		Encope michelini	PreservedSpecimen			Animalia	Echinodermata	Echinoidea	Clypeasteroida	Mellitidae	Encope		michelini		L Agassiz, 1841																									Caribbean Sea	Mexico				-86.6692
	ICML-UNAM		ICML-UNAM 4.86.4		Encope michelini	PreservedSpecimen			Animalia	Echinodermata	Echinoidea	Clypeasteroida	Mellitidae	Encope		michelini		L Agassiz, 1841																									Caribbean Sea	Mexico				-86.6692
	NMNH		NMNH 8385		Encope grandis	PreservedSpecimen			Animalia	Echinodermata	Echinoidea	Clypeasteroida	Mellitidae	Encope		grandis		L Agassiz, 1841																										Mexico				-86.6692
	MCZ		MCZ 2405		Encope michelini	PreservedSpecimen			Animalia	Echinodermata	Echinoidea	Clypeasteroida	Mellitidae	Encope		michelini		L Agassiz, 1841																									Caribbean Sea	Mexico				-86.6672
	ICML-UNAM		ICML-UNAM 4.35.0		Encope micropora	PreservedSpecimen			Animalia	Echinodermata	Echinoidea	Clypeasteroida	Mellitidae	Encope		micropora		L Agassiz, 1841																									Gulf of California	Mexico				-86.6669
	ICML-UNAM		ICML-UNAM 4.86.14		Encope michelini	PreservedSpecimen			Animalia	Echinodermata	Echinoidea	Clypeasteroida	Mellitidae	Encope		michelini		L Agassiz, 1841																									Caribbean Sea	Mexico				-86.6353
	NMNH		NMNH 9952		Encope grandis	PreservedSpecimen			Animalia	Echinodermata	Echinoidea	Clypeasteroida	Mellitidae	Encope		grandis		L Agassiz, 1841																									Gulf of California	Mexico				-86.6347
	ICML-UNAM		ICML-UNAM 4.86.32		Encope michelini	PreservedSpecimen			Animalia	Echinodermata	Echinoidea	Clypeasteroida	Mellitidae	Encope		michelini		L Agassiz, 1841																									Gulf of Mexico	Mexico				-86.6339
	ICML-UNAM		ICML-UNAM 4.86.34		Encope michelini	PreservedSpecimen			Animalia	Echinodermata	Echinoidea	Clypeasteroida	Mellitidae	Encope		michelini		L Agassiz, 1841																									Gulf of Mexico	Mexico				-86.6339
	ICML-UNAM		ICML-UNAM 4.86.3		Encope michelini	PreservedSpecimen			Animalia	Echinodermata	Echinoidea	Clypeasteroida	Mellitidae	Encope		michelini		L Agassiz, 1841																									Caribbean Sea	Mexico				-86.6333
	MCZ		MCZ 2404		Encope michelini	PreservedSpecimen			Animalia	Echinodermata	Echinoidea	Clypeasteroida	Mellitidae	Encope		michelini		L Agassiz, 1841																									Gulf of Mexico	Mexico				-86.6333
	ICML-UNAM		ICML-UNAM 4.86.35		Encope michelini	PreservedSpecimen			Animalia	Echinodermata	Echinoidea	Clypeasteroida	Mellitidae	Encope		michelini		L Agassiz, 1841																									Gulf of Mexico	Mexico				-86.6192
	ICML-UNAM		ICML-UNAM 4.35.10		Encope micropora	PreservedSpecimen			Animalia	Echinodermata	Echinoidea	Clypeasteroida	Mellitidae	Encope		micropora		L Agassiz, 1841																									Gulf of California	Mexico				-86.6181
	ICML-UNAM		ICML-UNAM 4.35.12		Encope micropora	PreservedSpecimen			Animalia	Echinodermata	Echinoidea	Clypeasteroida	Mellitidae	Encope		micropora		L Agassiz, 1841																									Gulf of California	Mexico				-86.6181
	ICML-UNAM		ICML-UNAM 4.86.25		Encope michelini	PreservedSpecimen			Animalia	Echinodermata	Echinoidea	Clypeasteroida	Mellitidae	Encope		michelini		L Agassiz, 1841																									Caribbean Sea	Mexico				-86.6181
	NMNH		NMNH 32436		Encope grandis	PreservedSpecimen			Animalia	Echinodermata	Echinoidea	Clypeasteroida	Mellitidae	Encope		grandis		L Agassiz, 1841																									Gulf of California	Mexico				-86.6181
	NMNH		NMNH 47207		Encope grandis	PreservedSpecimen			Animalia	Echinodermata	Echinoidea	Clypeasteroida	Mellitidae	Encope		grandis		L Agassiz, 1841																									Gulf of California	Mexico				-86.6181
	MCZ		MCZ 8113		Encope grandis	PreservedSpecimen			Animalia	Echinodermata	Echinoidea	Clypeasteroida	Mellitidae	Encope		grandis		L Agassiz, 1841																									Gulf of California	Mexico				-86.6019
	ICML-UNAM		ICML-UNAM 4.86.7		Encope michelini	PreservedSpecimen			Animalia	Echinodermata	Echinoidea	Clypeasteroida	Mellitidae	Encope		michelini		L Agassiz, 1841																									Caribbean Sea	Mexico				-86.6017
	ICML-UNAM		ICML-UNAM 4.34.8		Encope grandis	PreservedSpecimen			Animalia	Echinodermata	Echinoidea	Clypeasteroida	Mellitidae	Encope		grandis		L Agassiz, 1841																									Gulf of California	Mexico				-86.5836
	ICML-UNAM		ICML-UNAM 4.54.23		Brissus obesus	PreservedSpecimen			Animalia	Echinodermata	Echinoidea	Spatangoida	Brissidae	Brissus		obesus		Verrill, 1867																									Gulf of California	Mexico				-86.5678
	ICML-UNAM		ICML-UNAM 4.86.6		Encope michelini	PreservedSpecimen			Animalia	Echinodermata	Echinoidea	Clypeasteroida	Mellitidae	Encope		michelini		L Agassiz, 1841																									Caribbean Sea	Mexico				-86.5667
	NMNH		NMNH 15601		Hypselaster limicolus	PreservedSpecimen			Animalia	Echinodermata	Echinoidea	Spatangoida	Schizasteridae	Hypselaster		limicolus		A Agassiz, 1878																									Gulf of Mexico	Mexico				-86.5
	NMNH		NMNH 20441		Echinoneus cyclostomus	PreservedSpecimen			Animalia	Echinodermata	Echinoidea	Echinoneoida	Echinoneidae	Echinoneus		cyclostomus		Leske, 1778																									Caribbean Sea	Mexico				-86.5
	ICML-UNAM		ICML-UNAM 4.117.10		Hypselaster limicolus	PreservedSpecimen			Animalia	Echinodermata	Echinoidea	Spatangoida	Schizasteridae	Hypselaster		limicolus		A Agassiz, 1878																									Gulf of Mexico	Mexico				-86.4833
	ICML-UNAM		ICML-UNAM 4.117.7		Hypselaster limicolus	PreservedSpecimen			Animalia	Echinodermata	Echinoidea	Spatangoida	Schizasteridae	Hypselaster		limicolus		A Agassiz, 1878																									Gulf of Mexico	Mexico				-86.4833
	ICML-UNAM		ICML-UNAM 4.117.8		Hypselaster limicolus	PreservedSpecimen			Animalia	Echinodermata	Echinoidea	Spatangoida	Schizasteridae	Hypselaster		limicolus		A Agassiz, 1878																									Gulf of Mexico	Mexico				-86.4833
	NMNH		NMNH 12274		Echinoneus cyclostomus	PreservedSpecimen			Animalia	Echinodermata	Echinoidea	Echinoneoida	Echinoneidae	Echinoneus		cyclostomus		Leske, 1778																									Caribbean Sea	Mexico				-86.4833
	NMNH		NMNH 12278		Echinoneus cyclostomus	PreservedSpecimen			Animalia	Echinodermata	Echinoidea	Echinoneoida	Echinoneidae	Echinoneus		cyclostomus		Leske, 1778																									Caribbean Sea	Mexico				-86.4833
	YPM		YPM 4645-S		Encope micropora	PreservedSpecimen			Animalia	Echinodermata	Echinoidea	Clypeasteroida	Mellitidae	Encope		micropora		L Agassiz, 1841																									Gulf of California	Mexico				-86.4833
	YPM		YPM 4647-S		Encope micropora	PreservedSpecimen			Animalia	Echinodermata	Echinoidea	Clypeasteroida	Mellitidae	Encope		micropora		L Agassiz, 1841																									Gulf of California	Mexico				-86.4833
	YPM		YPM 4649-S		Encope micropora	PreservedSpecimen			Animalia	Echinodermata	Echinoidea	Clypeasteroida	Mellitidae	Encope		micropora		L Agassiz, 1841																									Gulf of California	Mexico				-86.4833
	ICML-UNAM		ICML-UNAM 4.117.1		Hypselaster limicolus	PreservedSpecimen			Animalia	Echinodermata	Echinoidea	Spatangoida	Schizasteridae	Hypselaster		limicolus		A Agassiz, 1878																									Gulf of Mexico	Mexico				-86.4667
	ICML-UNAM		ICML-UNAM 4.117.2		Hypselaster limicolus	PreservedSpecimen			Animalia	Echinodermata	Echinoidea	Spatangoida	Schizasteridae	Hypselaster		limicolus		A Agassiz, 1878																									Gulf of Mexico	Mexico				-86.4667
	ICML-UNAM		ICML-UNAM 4.117.6		Hypselaster limicolus	PreservedSpecimen			Animalia	Echinodermata	Echinoidea	Spatangoida	Schizasteridae	Hypselaster		limicolus		A Agassiz, 1878																									Gulf of Mexico	Mexico				-86.4667
	NMNH		NMNH 12277		Echinoneus cyclostomus	PreservedSpecimen			Animalia	Echinodermata	Echinoidea	Echinoneoida	Echinoneidae	Echinoneus		cyclostomus		Leske, 1778																									Caribbean Sea	Mexico				-86.4333
	NMNH		NMNH 12271		Echinoneus cyclostomus	PreservedSpecimen			Animalia	Echinodermata	Echinoidea	Echinoneoida	Echinoneidae	Echinoneus		cyclostomus		Leske, 1778																									Caribbean Sea	Mexico				-86.4167
	YPM		YPM 4652-S		Encope micropora	PreservedSpecimen			Animalia	Echinodermata	Echinoidea	Clypeasteroida	Mellitidae	Encope		micropora		L Agassiz, 1841																									Gulf of California	Mexico				-86.4167
	YPM		YPM 4668-S		Encope micropora	PreservedSpecimen			Animalia	Echinodermata	Echinoidea	Clypeasteroida	Mellitidae	Encope		micropora		L Agassiz, 1841																									Gulf of California	Mexico				-86.4167
	ICML-UNAM		ICML-UNAM 4.117.3		Hypselaster limicolus	PreservedSpecimen			Animalia	Echinodermata	Echinoidea	Spatangoida	Schizasteridae	Hypselaster		limicolus		A Agassiz, 1878																									Gulf of Mexico	Mexico				-86.4
	NMNH		NMNH 12273		Echinoneus cyclostomus	PreservedSpecimen			Animalia	Echinodermata	Echinoidea	Echinoneoida	Echinoneidae	Echinoneus		cyclostomus		Leske, 1778																									Caribbean Sea	Mexico				-86.4
	NMNH		NMNH 16420		Brissus unicolor	PreservedSpecimen			Animalia	Echinodermata	Echinoidea	Spatangoida	Brissidae	Brissus		unicolor		Leske, 1778																									Gulf of Mexico	Mexico				-86.4
	ICML-UNAM		ICML-UNAM 4.79.5		Brissus unicolor	PreservedSpecimen			Animalia	Echinodermata	Echinoidea	Spatangoida	Brissidae	Brissus		unicolor		Leske, 1778																									Gulf of Mexico	Mexico				-86.3833
	ICML-UNAM		ICML-UNAM 4.79.8		Brissus unicolor	PreservedSpecimen			Animalia	Echinodermata	Echinoidea	Spatangoida	Brissidae	Brissus		unicolor		Leske, 1778																									Gulf of Mexico	Mexico				-86.3833
	MCZ		MCZ 2696		Conolampas sigsbei	PreservedSpecimen			Animalia	Echinodermata	Echinoidea	Echinolampadoida	Echinolampadidae	Conolampas		sigsbei		A Agassiz, 1878																									Gulf of Mexico	Mexico				-86.3833
	NMNH		NMNH 12933		Conolampas sigsbei	PreservedSpecimen			Animalia	Echinodermata	Echinoidea	Echinolampadoida	Echinolampadidae	Conolampas		sigsbei		A Agassiz, 1878																									Caribbean Sea	Mexico				-86.3833
	NMNH		NMNH 13016		Homolampas fragilis	PreservedSpecimen			Animalia	Echinodermata	Echinoidea	Spatangoida	Loveniidae	Homolampas		fragilis		A Agassiz, 1869																									Caribbean Sea	Mexico				-86.3833
	ICML-UNAM		ICML-UNAM 4.117.0		Hypselaster limicolus	PreservedSpecimen			Animalia	Echinodermata	Echinoidea	Spatangoida	Schizasteridae	Hypselaster		limicolus		A Agassiz, 1878																									Gulf of Mexico	Mexico				-86.35
	ICML-UNAM		ICML-UNAM 4.117.5		Hypselaster limicolus	PreservedSpecimen			Animalia	Echinodermata	Echinoidea	Spatangoida	Schizasteridae	Hypselaster		limicolus		A Agassiz, 1878																									Gulf of Mexico	Mexico				-86.35
	ICML-UNAM		ICML-UNAM 4.79.9		Brissus unicolor	PreservedSpecimen			Animalia	Echinodermata	Echinoidea	Spatangoida	Brissidae	Brissus		unicolor		Leske, 1778																									Caribbean Sea	Mexico				-86.35
	NMNH		NMNH 12944		Conolampas sigsbei	PreservedSpecimen			Animalia	Echinodermata	Echinoidea	Echinolampadoida	Echinolampadidae	Conolampas		sigsbei		A Agassiz, 1878																									Caribbean Sea	Mexico				-86.35
	NMNH		NMNH 20344		Conolampas sigsbei	PreservedSpecimen			Animalia	Echinodermata	Echinoidea	Echinolampadoida	Echinolampadidae	Conolampas		sigsbei		A Agassiz, 1878																									Caribbean Sea	Mexico				-86.35
	NMNH		NMNH 40014		Encope micropora	PreservedSpecimen			Animalia	Echinodermata	Echinoidea	Clypeasteroida	Mellitidae	Encope		micropora		L Agassiz, 1841																									Pacific Ocean	Mexico				-86.35
	YPM		YPM 4654-S		Encope micropora	PreservedSpecimen			Animalia	Echinodermata	Echinoidea	Clypeasteroida	Mellitidae	Encope		micropora		L Agassiz, 1841																									Gulf of California	Mexico				-86.35
	NMNH		NMNH 13018		Homolampas fragilis	PreservedSpecimen			Animalia	Echinodermata	Echinoidea	Spatangoida	Loveniidae	Homolampas		fragilis		A Agassiz, 1869																									Caribbean Sea	Mexico				-86.3167
[truncated: 25 more columns]
